# Supplementary material for: Characterisation of the circulating acellular proteome of healthy sheep using LC-MS/MS-based proteomics analysis of serum
Source: Proteome Sci. 2017 Jun 10;15:11. doi: 10.1186/s12953-017-0119-z (PMC5466729; doi:10.1186/s12953-017-0119-z)
Supplement: Supplementary file 5 — Details of known, novel and disease-associated sheep serum proteins identified by Mascot from searching a composite of the first, second and third digestions sheep serum protein data using an Ovis aries UniProtKB protein sequence database. This 3-sheet Microsoft Excel file contains the details of 77 known (Known_Proteins_in_Literature), 301 novel (Novel_Proteins) and 83 disease-associated (Disease-Associated_Proteins) serum proteins identified using an Ovis aries UniProtKB database. (XLSX 14 kb) [file 12953_2017_119_MOESM5_ESM.xlsx]

## Sheet: Known_Proteins_in_Literature
Protein Entry in UniProtKB
W5QAA1
W5QG16
A0A0M4KDI9
W5P7S6
I1WXR3
W5QH56
W5PS45
W5P1J8
W5NYJ9
A2SW69
W5PTR4
W5P1Q0
W5PI61
W5PWY0
W5NUG0
Q1KYZ7
W5PTU7
W5PAM4
W5PA54
W5P4S0
W5QCP0
W5NTD9
W5PZI1
W5PLL0
W5PWU1
I0CF13
D4P8S5
W5PZF0
D6PX64
W5NZB4
W5Q828
D6PZY4
W5Q5H8
W5QDP8
W5PFR8
F2YQ13
W5PDJ6
W5PDG3
A0MPT5
A8DR93
W5PHK5
W5QAH2
W5QFL0
W5PHH3
W5PGW2
B3GS77
Q29400
U3N1L1
W5QGD1
A0A0P0QND2
Q06AV9
B3SV56
W5Q9H4
W5Q7C0
W5PD71
K4P1S5
W5QGW8
W5P3R3
W5PDT4
W5NS93
W5PC09
W5P9U4
W5QD30
W5QIY3
W5QE19
W5P987
W5Q2D7
C8BKD1
P14639
W5NQP5
W5NRR7
W5P7X3
P12303
C5ISA2
W5PPT6
W5PWL1
A2P2H1

## Sheet: Novel_Proteins
Protein Entry in UniProtKB
W5QFE4
W5NX51
W5QFP0
W5PJ97
W5NWM2
W5NPN4
W5PDC8
W5QBW5
W5PF65
W5QDH9
W5PXC8
W5QGG0
W5QGP4
W5PQL6
W5Q4Q3
W5PYG2
W5PGT9
W5P812
W5Q4W5
W5NTL7
W5PWW5
W5PV54
W5PDS4
W5Q2U7
W5Q754
W5PX97
W5PW21
W5P6U4
W5QAB1
W5P5I0
W5PAB5
W5PBY0
W5NSH2
W5P880
W5Q4P0
W5Q3K6
W5PZY7
W5PXU6
W5PKV4
W5QC26
W5P2U2
W5NVN1
W5QH54
W5NS65
W5P691
W5Q749
W5QAX3
W5P9B0
W5Q268
W5Q2E1
W5PXI0
W5NSA6
W5PDE5
W5P9V7
W5NRI1
W5PID9
W5PDR5
W5P8R7
W5PXI3
W5P0Q4
W5Q5C2
W5PH81
W5P4C6
W5PGS0
W5QJ00
W5P336
W5NRG7
W5PIK2
W5QCP9
W5QAA3
W5P101
W5P6F4
W5PPN5
W5PEI4
W5NY95
W5QFK2
W5P229
W5Q9D5
W5QHH3
W5PGT6
W5PG63
W5PPQ8
W5PKA9
W5PVG5
W5QAR2
W5Q224
W5P3J3
W5PJZ1
W5PVL4
W5PXX3
W5Q0R1
W5NXW9
W5QH21
W5NY46
W5QJ69
W5PD12
W5NYG1
W5QI29
W5P3H8
W5QH45
W5P7L5
W5Q0L2
W5PFJ0
W5PTG9
W5Q038
W5QH06
W5PIJ5
W5Q5A6
W5PVX0
W5NVC1
W5P0B2
W5PT48
W5NX89
W5P041
W5PD15
W5PYQ3
W5NY68
W5PW62
W5Q1W4
W5NUL7
W5PEL1
W5P1Y8
W5QA54
W5PG04
W5PMY0
W5Q9B7
W5PSM6
W5NYF4
W5P895
W5PG55
W5P3A7
W5QCH5
W5NXR3
W5Q2R6
W5PDQ3
W5P3G6
W5PTL2
W5QDW7
W5PJE4
W5P9W4
W5PAE2
W5Q910
W5QBN7
W5QF95
W5QBT8
W5PZ27
W5NRV1
W5P0P1
W5NV45
W5Q950
W5PG50
W5NVT0
W5PN97
W5P988
W5QFP2
W5PB04
W5P640
W5PKN2
W5PLJ9
W5PD62
W5PDQ6
W5PDY2
W5PEJ5
W5NZQ2
W5QG19
W5PXN1
W5PQM7
W5PJP9
W5PQ53
W5PYL5
W5QIW7
W5Q8Y3
W5PWT9
W5PDN1
W5P808
W5QIK8
W5NX74
W5Q9L9
W5PH55
W5Q5F0
W5NSI7
W5PJ85
W5PD75
W5P8Y7
W5P143
W5NT24
W5NTQ9
W5PL69
W5QET9
W5Q370
W5Q9P0
W5PA78
W5P092
W5PHI3
W5Q620
W5PPJ4
W5PVG2
W5PZH5
W5P9V5
W5PZK2
W5PG36
W5QC28
W5P2V3
W5PP29
W5NUU7
W5PIG7
W5P9A6
W5QBV7
W5PKK4
W5P1D3
W5PAJ9
W5Q564
W5PZJ0
W5P1N7
W5PTE9
W5QE21
W5QIM3
W5PEY4
W5P985
W5QD80
W5PX18
W5P4X7
W5PK74
W5Q0N1
W5PLC4
W5PQ63
W5PKW9
W5P9C3
W5QI75
W5PV57
W5NW67
W5PQH3
W5Q5W3
W5Q5R2
W5NSZ2
W5Q517
W5PJ66
W5PZW5
W5QH43
W5Q6L3
W5QHC2
W5Q5P5
W5P4R6
W5PQH2
W5NT03
W5PC99
W5Q7J0
W5Q7R8
W5QH50
W5P5T4
W5Q7T8
W5PE53
W5PIC9
W5Q7Z7
W5PHP8
W5Q4B1
W5PDQ9
W5PVH9
W5Q961
W5PES2
W5Q4Z3
W5PDP6
W5NX96
W5Q9A2
W5NQJ8
W5P248
W5P2I4
W5PD84
W5NSV3
W5NWX6
W5NPK4
W5NQ85
W5PME8
W5P2L1
W5NXV2
W5PGS4
W5QHD7
W5P964
W5PUG1
W5P149
W5PZ65
W5PHA9
W5P2Y4
W5NZ47
W5QCX2
W5P8T8
W5PY75
W5PB46
W5PUJ4
W5Q0V2
W5Q9K6
W5PNU9
W5NXI6
W5PA64
W5NQM5
W5NSH6
W5PXV7
W5PPT3
W5P1X7
W5Q0U9
W5PGZ8
W5P5V0

## Sheet: Disease-Associated_Proteins
Protein Entry in UniProtKB
P14639
W5PF65
W5Q7J0
W5P4S5
W5NX51
W5NRG7
W5P627
W5QH56
W5PZS7
W5QAB1
W5PTR4
C8BKD1
W5P0Q4
W5NXW9
W5PW21
W5P1J8
W5NTW3
W5QH54
W5PJZ1
W5PXU6
I6W7A2
W5Q4Q3
W5PXC8
W5PD71
Q1KYZ7
W5NRR7
Q28745
W5PEI4
W5QFP0
Q29437
P12303
W5P7S6
W5QGP4
W5Q0L2
Q06AV9
Q2KJF1
G5E5V0
A2P2H9
W5QGD1
V6F9A2
W5PDS4
P04272
W5PZF0
Q09TE3
W5PLL2
I3WAE6
Q3SWW8
W5PDQ9
A2I7N2
A6QPP2
W5QBW5
W5PVL4
W5Q5A6
W5PTU7
W5NS93
W5P3H8
W5PZH5
Q9XT27
P17690
W5NUW3
W5Q4Z3
Q9MZS8
G8JKZ8
W5PB07
W5Q5H8
W5P1X9
Q3ZCH5
E1BD43
W5PC09
W5PIA1
W5NQP5
G3X6N3
P34955
F1MMP5
E1B726
Q5GN72
Q3SYR8
Q05B55
E1BC09
W5PZM1
Q1A2D1
W5P9U4
W5P964
