# Supplementary material for: Characterisation of the circulating acellular proteome of healthy sheep using LC-MS/MS-based proteomics analysis of serum
Source: Proteome Sci. 2017 Jun 10;15:11. doi: 10.1186/s12953-017-0119-z (PMC5466729; doi:10.1186/s12953-017-0119-z)
Supplement: Supplementary file 6 — List of 349 bovine aligned gene entries derived from inputting 379 Ovis aries protein data in the PANTHER classification tool. This 2-sheet Microsoft Excel file contains the list of 349 bovine aligned gene entries (349_Bovine_aligned_gene_entries) derived from analysing gene information of 379 serum proteins identified by Mascot (Input_of_379_Ovine_Mascot_IDs) using an Ovis aries UniProtKB database. (XLSX 49 kb) [file 12953_2017_119_MOESM6_ESM.xlsx]

## Sheet: 349_Bovine_aligned_gene_entries
Gene ID	Mapped IDs	Gene Name; Gene Symbol; Ortholog	PANTHER Family/Subfamily	PANTHER Protein Class	Species
BOVIN|Gene=CA2|UniProtKB=P00921	CA2	Carbonic anhydrase 2;CA2;ortholog	CARBONIC ANHYDRASE 2 (PTHR18952:SF159)	dehydratase(PC00144)	Bos taurus
BOVIN|Ensembl=ENSBTAG00000018851|UniProtKB=E1BH40	MYCBP2	Uncharacterised protein;MYCBP2;ortholog	E3 UBIQUITIN-PROTEIN LIGASE MYCBP2 (PTHR22870:SF268)	chromatin/chromatin-binding protein(PC00171);guanyl-nucleotide exchange factor(PC00009)	Bos taurus
BOVIN|Ensembl=ENSBTAG00000007148|UniProtKB=P00735	F2	Prothrombin;F2;ortholog	PROTHROMBIN (PTHR24254:SF13)	serine protease(PC00121)	Bos taurus
BOVIN|Ensembl=ENSBTAG00000031647|UniProtKB=Q2KIF2	LRG1	Leucine-rich alpha-2-glycoprotein 1;LRG1;ortholog	LEUCINE-RICH ALPHA-2-GLYCOPROTEIN (PTHR24367:SF300)	extracellular matrix protein(PC00102);receptor(PC00197)	Bos taurus
BOVIN|Ensembl=ENSBTAG00000014628|UniProtKB=F1N3B8	OAS2	2'-5'-oligoadenylate synthase 2;OAS2;ortholog	2'-5'-OLIGOADENYLATE SYNTHASE 2 (PTHR11258:SF30)	defense/immunity protein(PC00090);nucleic acid binding(PC00171);nucleotidyltransferase(PC00220)	Bos taurus
BOVIN|Ensembl=ENSBTAG00000006241|UniProtKB=Q29451	MAN2B1	Lysosomal alpha-mannosidase;MAN2B1;ortholog	LYSOSOMAL ALPHA-MANNOSIDASE (PTHR11607:SF38)	glycosidase(PC00121)	Bos taurus
BOVIN|Ensembl=ENSBTAG00000032396|UniProtKB=A7YWH3	KCTD19	BTB/POZ domain-containing protein KCTD19;KCTD19;ortholog	BTB/POZ DOMAIN-CONTAINING PROTEIN KCTD19 (PTHR14499:SF104)	enzyme modulator(PC00095)	Bos taurus
BOVIN|Ensembl=ENSBTAG00000014440|UniProtKB=Q3ZCK9	PSMA4	Proteasome subunit alpha type-4;PSMA4;ortholog	PROTEASOME SUBUNIT ALPHA TYPE-4 (PTHR11599:SF97)		Bos taurus
BOVIN|Ensembl=ENSBTAG00000002377|UniProtKB=Q5E9K0	PSMB2	Proteasome subunit beta type-2;PSMB2;ortholog	PROTEASOME SUBUNIT BETA TYPE-2 (PTHR11599:SF95)		Bos taurus
BOVIN|Ensembl=ENSBTAG00000009501|UniProtKB=Q2KJ63	KLKB1	Plasma kallikrein;KLKB1;ortholog	PLASMA KALLIKREIN (PTHR24256:SF313)	annexin(PC00060);calmodulin(PC00050);peptide hormone(PC00131);protease inhibitor(PC00061);receptor(PC00207);serine protease(PC00179)	Bos taurus
BOVIN|Ensembl=ENSBTAG00000011417|UniProtKB=E1BJH3	CNTRL	Uncharacterised protein;CNTRL;ortholog	CENTRIOLIN (PTHR24365:SF423)	extracellular matrix protein(PC00102);receptor(PC00197)	Bos taurus
BOVIN|Ensembl=ENSBTAG00000016385|UniProtKB=P00743	F10	Coagulation factor X;F10;ortholog	COAGULATION FACTOR X (PTHR24256:SF278)	annexin(PC00060);calmodulin(PC00050);peptide hormone(PC00131);protease inhibitor(PC00061);receptor(PC00207);serine protease(PC00179)	Bos taurus
BOVIN|Ensembl=ENSBTAG00000008552|UniProtKB=F1N173	PLXNA3	Uncharacterised protein (Fragment);PLXNA3;ortholog	PLEXIN-A3 (PTHR22625:SF41)	signaling molecule(PC00207);tyrosine protein kinase receptor(PC00197)	Bos taurus
BOVIN|Gene=APOH|UniProtKB=P17690	APOH	Beta-2-glycoprotein 1;APOH;ortholog	BETA-2-GLYCOPROTEIN 1 (PTHR19325:SF442)		Bos taurus
BOVIN|Ensembl=ENSBTAG00000007073|UniProtKB=Q2KIG3	CPB2	Carboxypeptidase B2;CPB2;ortholog	CARBOXYPEPTIDASE B2 (PTHR11705:SF101)	metalloprotease(PC00121)	Bos taurus
BOVIN|Ensembl=ENSBTAG00000016267|UniProtKB=E1BMJ0	SERPING1	Uncharacterised protein;SERPING1;ortholog	PLASMA PROTEASE C1 INHIBITOR (PTHR11461:SF269)	serine protease inhibitor(PC00095)	Bos taurus
BOVIN|Ensembl=ENSBTAG00000017335|UniProtKB=E1BCW0	HGFAC	Uncharacterised protein (Fragment);HGFAC;ortholog	HEPATOCYTE GROWTH FACTOR ACTIVATOR (PTHR24256:SF415)	annexin(PC00060);calmodulin(PC00050);peptide hormone(PC00131);protease inhibitor(PC00061);receptor(PC00207);serine protease(PC00179)	Bos taurus
BOVIN|Ensembl=ENSBTAG00000016151|UniProtKB=Q3ZBS7	VTN	Uncharacterised protein;VTN;ortholog	VITRONECTIN (PTHR22917:SF7)	cell adhesion molecule(PC00069)	Bos taurus
BOVIN|Gene=GPX3|UniProtKB=P37141	GPX3	Glutathione peroxidase 3;GPX3;ortholog	GLUTATHIONE PEROXIDASE 3 (PTHR11592:SF55)	peroxidase(PC00176)	Bos taurus
BOVIN|Ensembl=ENSBTAG00000021688|UniProtKB=Q148D3	fH	Fumarate hydratase;FH;ortholog	FUMARATE HYDRATASE, MITOCHONDRIAL (PTHR11444:SF28)	lyase(PC00144)	Bos taurus
BOVIN|Gene=PLG|UniProtKB=P06868	PLG	Plasminogen;PLG;ortholog	SUBFAMILY NOT NAMED (PTHR24261:SF5)		Bos taurus
BOVIN|Ensembl=ENSBTAG00000014891|UniProtKB=Q3T106	SRSF7	Serine/arginine-rich splicing factor 7;SRSF7;ortholog	SERINE/ARGININE-RICH SPLICING FACTOR 7 (PTHR23147:SF30)	mRNA splicing factor(PC00171)	Bos taurus
BOVIN|Gene=C1S|UniProtKB=Q0VCX1	C1S	Complement C1s subcomponent;C1S;ortholog	COMPLEMENT C1S SUBCOMPONENT (PTHR24255:SF18)	complement component(PC00090);serine protease(PC00078)	Bos taurus
BOVIN|Ensembl=ENSBTAG00000009392|UniProtKB=Q5E9H0	PLA1A	Phospholipase A1 member A;PLA1A;ortholog	PHOSPHOLIPASE A1 MEMBER A (PTHR11610:SF116)	esterase(PC00121);phospholipase(PC00097);storage protein(PC00143)	Bos taurus
BOVIN|Gene=F12|UniProtKB=P98140	F12	Coagulation factor XII;F12;ortholog	COAGULATION FACTOR XII (PTHR24256:SF424)	annexin(PC00060);calmodulin(PC00050);peptide hormone(PC00131);protease inhibitor(PC00061);receptor(PC00207);serine protease(PC00179)	Bos taurus
BOVIN|Gene=EXOC3L1|UniProtKB=Q0VCR8	EXOC3L1	Exocyst complex component 3-like protein;EXOC3L1;ortholog	EXOCYST COMPLEX COMPONENT 3-LIKE PROTEIN (PTHR21292:SF20)	membrane traffic protein(PC00150)	Bos taurus
BOVIN|Ensembl=ENSBTAG00000013113|UniProtKB=P45879	VDAC1	Voltage-dependent anion-selective channel protein 1;VDAC1;ortholog	VOLTAGE-DEPENDENT ANION-SELECTIVE CHANNEL PROTEIN 1 (PTHR11743:SF37)	anion channel(PC00227);voltage-gated ion channel(PC00133)	Bos taurus
BOVIN|Ensembl=ENSBTAG00000017418|UniProtKB=G3MZM6	RRP1B	Uncharacterised protein;RRP1B;ortholog	RIBOSOMAL RNA PROCESSING PROTEIN 1 HOMOLOG B (PTHR13026:SF3)		Bos taurus
BOVIN|Ensembl=ENSBTAG00000013254|UniProtKB=E1BE98	XPO1	Uncharacterised protein;XPO1;ortholog	EXPORTIN-1 (PTHR11223:SF9)	receptor(PC00197)	Bos taurus
BOVIN|Ensembl=ENSBTAG00000015333|UniProtKB=F1MME0	TAF2	Uncharacterised protein;TAF2;ortholog	TRANSCRIPTION INITIATION FACTOR TFIID SUBUNIT 2 (PTHR15137:SF10)	transcription factor(PC00218)	Bos taurus
BOVIN|Gene=TALDO1|UniProtKB=Q2TBL6	TALDO1	Transaldolase;TALDO1;ortholog	TRANSALDOLASE (PTHR10683:SF23)		Bos taurus
BOVIN|Ensembl=ENSBTAG00000017685|UniProtKB=Q8SPJ1	JUP	Junction plakoglobin;JUP;ortholog	JUNCTION PLAKOGLOBIN (PTHR23315:SF219)	cell adhesion molecule(PC00069);cytoskeletal protein(PC00085);signaling molecule(PC00207);storage protein(PC00210)	Bos taurus
BOVIN|Ensembl=ENSBTAG00000008091|UniProtKB=Q2KJ32	SELENBP1	Selenium-binding protein 1;SELENBP1;ortholog	SELENIUM-BINDING PROTEIN 1 (PTHR23300:SF5)	defense/immunity protein(PC00090)	Bos taurus
BOVIN|Ensembl=ENSBTAG00000021879|UniProtKB=F1N789	VCL	Uncharacterised protein;VCL;ortholog	VINCULIN (PTHR18914:SF39)		Bos taurus
BOVIN|Ensembl=ENSBTAG00000019211|UniProtKB=Q3SZZ0	BRIX1	Ribosome biogenesis protein BRX1 homolog;BRIX1;ortholog	RIBOSOME BIOGENESIS PROTEIN BRX1 HOMOLOG (PTHR13634:SF3)	ribosomal protein(PC00171)	Bos taurus
BOVIN|Gene=C7|UniProtKB=Q29RQ1	C7	Complement component C7;C7;ortholog	COMPLEMENT COMPONENT C7 (PTHR19325:SF403)		Bos taurus
BOVIN|Ensembl=ENSBTAG00000015473|UniProtKB=P62992	RPS27A	Ubiquitin-40S ribosomal protein S27a;RPS27A;ortholog	UBIQUITIN-40S RIBOSOMAL PROTEIN S27A (PTHR10666:SF194)	ribosomal protein(PC00171)	Bos taurus
BOVIN|Ensembl=ENSBTAG00000038477|UniProtKB=Q07175	GC	Vitamin K-dependent gamma-carboxylase;GGCX;ortholog	VITAMIN K-DEPENDENT GAMMA-CARBOXYLASE (PTHR12639:SF9)		Bos taurus
BOVIN|Ensembl=ENSBTAG00000012193|UniProtKB=F1MF87	TTC28	Uncharacterised protein (Fragment);TTC28;ortholog	TETRATRICOPEPTIDE REPEAT PROTEIN 28 (PTHR10098:SF141)	guanyl-nucleotide exchange factor(PC00095);transmembrane receptor regulatory/adaptor protein(PC00022)	Bos taurus
BOVIN|Ensembl=ENSBTAG00000004555|UniProtKB=F1N6H1	LRP2	Uncharacterised protein (Fragment);LRP2;ortholog	LOW-DENSITY LIPOPROTEIN RECEPTOR-RELATED PROTEIN 2 (PTHR10529:SF307)	extracellular matrix glycoprotein(PC00102);receptor(PC00100)	Bos taurus
BOVIN|Ensembl=ENSBTAG00000027337|UniProtKB=Q3MI05	CTSA	Lysosomal protective protein;CTSA;ortholog	LYSOSOMAL PROTECTIVE PROTEIN (PTHR11802:SF166)	serine protease(PC00121)	Bos taurus
BOVIN|Ensembl=ENSBTAG00000013031|UniProtKB=E1BLF4	TMEM62	Uncharacterised protein;TMEM62;ortholog	TRANSMEMBRANE PROTEIN 62 (PTHR14795:SF5)	RNA helicase(PC00171)	Bos taurus
BOVIN|Ensembl=ENSBTAG00000015013|UniProtKB=A7Z071	C2CD2L	C2CD2L protein;C2CD2L;ortholog	C2 DOMAIN-CONTAINING PROTEIN 2-LIKE (PTHR21119:SF10)		Bos taurus
BOVIN|Ensembl=ENSBTAG00000006536|UniProtKB=P23805	CGN1	Conglutinin;CGN1;ortholog	PULMONARY SURFACTANT-ASSOCIATED PROTEIN D (PTHR24024:SF24)	defense/immunity protein(PC00090);surfactant(PC00212)	Bos taurus
BOVIN|Ensembl=ENSBTAG00000019322|UniProtKB=Q5E9Z2	HABP2	Hyaluronan-binding protein 2;HABP2;ortholog	HYALURONAN-BINDING PROTEIN 2 (PTHR24256:SF403)	annexin(PC00060);calmodulin(PC00050);peptide hormone(PC00131);protease inhibitor(PC00061);receptor(PC00207);serine protease(PC00179)	Bos taurus
BOVIN|Ensembl=ENSBTAG00000007101|UniProtKB=P30931	TF	Tissue factor;F3;ortholog	TISSUE FACTOR (PTHR20859:SF72)	defense/immunity protein(PC00090);type I cytokine receptor(PC00197);type II cytokine receptor(PC00084)	Bos taurus
BOVIN|Ensembl=ENSBTAG00000017260|UniProtKB=F1MEM8	PDE3A	Uncharacterised protein (Fragment);PDE3A;ortholog	SUBFAMILY NOT NAMED (PTHR11347:SF134)	phosphodiesterase(PC00121)	Bos taurus
BOVIN|Ensembl=ENSBTAG00000018137|UniProtKB=Q7SIH1	A2M	Alpha-2-macroglobulin;A2M;ortholog	ALPHA-2-MACROGLOBULIN (PTHR11412:SF115)	complement component(PC00090);cytokine(PC00078);serine protease inhibitor(PC00207)	Bos taurus
BOVIN|Gene=ITIH4|UniProtKB=Q3T052	ITIH4	Inter-alpha-trypsin inhibitor heavy chain H4;ITIH4;ortholog	INTER-ALPHA-TRYPSIN INHIBITOR HEAVY CHAIN H4 (PTHR10338:SF139)	serine protease inhibitor(PC00095)	Bos taurus
BOVIN|Gene=FABP5|UniProtKB=P55052	FABP5	Fatty acid-binding protein, epidermal;FABP5;ortholog	FATTY ACID-BINDING PROTEIN, EPIDERMAL-RELATED (PTHR11955:SF99)		Bos taurus
BOVIN|Ensembl=ENSBTAG00000007062|UniProtKB=Q05717	IGFBP5	Insulin-like growth factor-binding protein 5;IGFBP5;ortholog	INSULIN-LIKE GROWTH FACTOR-BINDING PROTEIN 5 (PTHR11551:SF17)		Bos taurus
BOVIN|Ensembl=ENSBTAG00000014434|UniProtKB=F1N2Z6	CCHCR1	Uncharacterised protein;CCHCR1;ortholog	COILED-COIL ALPHA-HELICAL ROD PROTEIN 1 (PTHR23161:SF8)		Bos taurus
BOVIN|Ensembl=ENSBTAG00000012975|UniProtKB=P68002	VDAC2	Voltage-dependent anion-selective channel protein 2;VDAC2;ortholog	VOLTAGE-DEPENDENT ANION-SELECTIVE CHANNEL PROTEIN 2 (PTHR11743:SF41)	anion channel(PC00227);voltage-gated ion channel(PC00133)	Bos taurus
BOVIN|Ensembl=ENSBTAG00000014306|UniProtKB=E1BAK4	DOPEY2	Uncharacterised protein;DOPEY2;ortholog	PROTEIN DOPEY-2 (PTHR14042:SF25)		Bos taurus
BOVIN|Ensembl=ENSBTAG00000021370|UniProtKB=E1BL29	BLMH	Uncharacterised protein;BLMH;ortholog	BLEOMYCIN HYDROLASE (PTHR10363:SF6)		Bos taurus
BOVIN|Ensembl=ENSBTAG00000026122|UniProtKB=F1MZ76	ZNF804A	Uncharacterised protein (Fragment);ZNF804A;ortholog	ZINC FINGER PROTEIN 804A (PTHR17614:SF15)		Bos taurus
BOVIN|Ensembl=ENSBTAG00000010947|UniProtKB=Q32L96	PHYHIPL	Phytanoyl-CoA hydroxylase interacting protein-like;PHYHIPL;ortholog	PHYTANOYL-COA HYDROXYLASE-INTERACTING PROTEIN-LIKE (PTHR15698:SF11)		Bos taurus
BOVIN|Ensembl=ENSBTAG00000008133|UniProtKB=A7E351	ALKBH1	ALKBH1 protein;ALKBH1;ortholog			Bos taurus
BOVIN|Ensembl=ENSBTAG00000021024|UniProtKB=F1N6H4	MACF1	Uncharacterised protein (Fragment);MACF1;ortholog	MICROTUBULE-ACTIN CROSS-LINKING FACTOR 1, ISOFORMS 1/2/3/5 (PTHR11915:SF382)	non-motor actin binding protein(PC00085)	Bos taurus
BOVIN|Ensembl=ENSBTAG00000011307|UniProtKB=Q08DF4	DNM1	Dynamin-1;DNM1;ortholog	DYNAMIN-1 (PTHR11566:SF112)	hydrolase(PC00121);microtubule family cytoskeletal protein(PC00085);small GTPase(PC00157)	Bos taurus
BOVIN|Gene=CDH13|UniProtKB=Q3B7N0	CDH13	Cadherin-13;CDH13;ortholog	CADHERIN-13 (PTHR24027:SF351)	cadherin(PC00069)	Bos taurus
BOVIN|Gene=ITIH2|UniProtKB=P56651	ITIH2	Inter-alpha-trypsin inhibitor heavy chain H2 (Fragments);ITIH2;ortholog	VON WILLEBRAND FACTOR A DOMAIN-CONTAINING PROTEIN 3B (PTHR10338:SF137)	serine protease inhibitor(PC00095)	Bos taurus
BOVIN|Ensembl=ENSBTAG00000007079|UniProtKB=F1MYX5	LCP1	Uncharacterised protein;LCP1;ortholog	PLASTIN-2 (PTHR19961:SF40)	non-motor actin binding protein(PC00085)	Bos taurus
BOVIN|Ensembl=ENSBTAG00000000522|UniProtKB=P12763	AHSG	Alpha-2-HS-glycoprotein;AHSG;ortholog	ALPHA-2-HS-GLYCOPROTEIN (PTHR13814:SF19)	cysteine protease inhibitor(PC00095);extracellular matrix glycoprotein(PC00191)	Bos taurus
BOVIN|Ensembl=ENSBTAG00000006564|UniProtKB=Q3T0X5	PSMA1	Proteasome subunit alpha type-1;PSMA1;ortholog	PROTEASOME SUBUNIT ALPHA TYPE-RELATED (PTHR11599:SF93)		Bos taurus
BOVIN|Ensembl=ENSBTAG00000003564|UniProtKB=Q3SZV7	HPX	Hemopexin;HPX;ortholog	HEMOPEXIN (PTHR10201:SF177)	transfer/carrier protein(PC00219)	Bos taurus
BOVIN|Ensembl=ENSBTAG00000003531|UniProtKB=E1BK38	ABCA13	Uncharacterised protein (Fragment);ABCA13;ortholog	ATP-BINDING CASSETTE SUB-FAMILY A MEMBER 13 (PTHR19229:SF149)	ATP-binding cassette (ABC) transporter(PC00227)	Bos taurus
BOVIN|Ensembl=ENSBTAG00000003848|UniProtKB=Q8MJ16	ATRN	Attractin;ATRN;ortholog	ATTRACTIN (PTHR10574:SF337)	extracellular matrix linker protein(PC00102);receptor(PC00101)	Bos taurus
BOVIN|Ensembl=ENSBTAG00000012925|UniProtKB=F1MH70	NCAPH	Condensin complex subunit 2;NCAPH;ortholog	CONDENSIN COMPLEX SUBUNIT 2 (PTHR13108:SF10)		Bos taurus
BOVIN|Gene=C6|UniProtKB=Q29RU4	C6	Complement component C6;C6;ortholog	COMPLEMENT COMPONENT C6 (PTHR19325:SF407)		Bos taurus
BOVIN|Ensembl=ENSBTAG00000003114|UniProtKB=F1N025	AVL9	Uncharacterised protein (Fragment);AVL9;ortholog	LATE SECRETORY PATHWAY PROTEIN AVL9 HOMOLOG (PTHR31017:SF4)		Bos taurus
BOVIN|Ensembl=ENSBTAG00000026673|UniProtKB=F1N1K5	KPNA5	Uncharacterised protein (Fragment);KPNA5;ortholog	IMPORTIN SUBUNIT ALPHA-6 (PTHR23316:SF44)	transfer/carrier protein(PC00219)	Bos taurus
BOVIN|Ensembl=ENSBTAG00000007846|UniProtKB=P56652	ITIH3	Inter-alpha-trypsin inhibitor heavy chain H3;ITIH3;ortholog	INTER-ALPHA-TRYPSIN INHIBITOR HEAVY CHAIN H3 (PTHR10338:SF130)	serine protease inhibitor(PC00095)	Bos taurus
BOVIN|Ensembl=ENSBTAG00000018270|UniProtKB=F1MGR9	NFATC2	Uncharacterised protein;NFATC2;ortholog	NUCLEAR FACTOR OF ACTIVATED T-CELLS, CYTOPLASMIC 2 (PTHR12533:SF14)	transcription factor(PC00218)	Bos taurus
BOVIN|Ensembl=ENSBTAG00000013973|UniProtKB=A6QPP2	SERPIND1	SERPIND1 protein;SERPIND1;ortholog	HEPARIN COFACTOR 2 (PTHR11461:SF231)	serine protease inhibitor(PC00095)	Bos taurus
BOVIN|Ensembl=ENSBTAG00000010991|UniProtKB=O46375	TTR	Transthyretin;TTR;ortholog	TRANSTHYRETIN (PTHR10395:SF19)	transfer/carrier protein(PC00219);transporter(PC00227)	Bos taurus
BOVIN|Ensembl=ENSBTAG00000003645|UniProtKB=E1BH49	FSIP2	Uncharacterised protein;FSIP2;ortholog	SUBFAMILY NOT NAMED (PTHR21856:SF12)		Bos taurus
BOVIN|Ensembl=ENSBTAG00000003806|UniProtKB=A5PJT7	ECM1	ECM1 protein;ECM1;ortholog	EXTRACELLULAR MATRIX PROTEIN 1 (PTHR16776:SF4)		Bos taurus
BOVIN|Ensembl=ENSBTAG00000011250|UniProtKB=Q2KJI7	AFG3L2	AFG3-like protein 2;AFG3L2;ortholog	AFG3-LIKE PROTEIN 2 (PTHR43655:SF3)		Bos taurus
BOVIN|Ensembl=ENSBTAG00000012178|UniProtKB=Q08E02	NR1D1	Nuclear receptor subfamily 1 group D member 1;NR1D1;ortholog	NUCLEAR RECEPTOR SUBFAMILY 1 GROUP D MEMBER 1 (PTHR24082:SF407)	nuclear hormone receptor(PC00218);nucleic acid binding(PC00169)	Bos taurus
BOVIN|Ensembl=ENSBTAG00000020414|UniProtKB=E1BNQ2	DHX37	Uncharacterised protein;DHX37;ortholog	ATP-DEPENDENT RNA HELICASE DHX37-RELATED (PTHR18934:SF157)	RNA helicase(PC00171)	Bos taurus
BOVIN|Ensembl=ENSBTAG00000020227|UniProtKB=A6QL50	FAM72A	Protein FAM72A;FAM72A;ortholog	PROTEIN FAM72A-RELATED (PTHR31841:SF2)		Bos taurus
BOVIN|Ensembl=ENSBTAG00000013162|UniProtKB=P19120	HSPA8	Heat shock cognate 71 kDa protein;HSPA8;ortholog	HEAT SHOCK COGNATE 71 KDA PROTEIN (PTHR19375:SF303)		Bos taurus
BOVIN|Ensembl=ENSBTAG00000001745|UniProtKB=Q05443	LUM	Lumican;LUM;ortholog	LUMICAN (PTHR24373:SF179)	extracellular matrix protein(PC00102);receptor(PC00197)	Bos taurus
BOVIN|Ensembl=ENSBTAG00000048122|UniProtKB=Q3T0A3	CFD	Complement factor D;CFD;ortholog	COMPLEMENT FACTOR D (PTHR24256:SF367)	annexin(PC00060);calmodulin(PC00050);peptide hormone(PC00131);protease inhibitor(PC00061);receptor(PC00207);serine protease(PC00179)	Bos taurus
BOVIN|Ensembl=ENSBTAG00000006071|UniProtKB=Q1RMR3	CTTN	Cortactin;CTTN;ortholog	SRC SUBSTRATE CORTACTIN (PTHR10829:SF37)	basic helix-loop-helix transcription factor(PC00218);non-motor actin binding protein(PC00055)	Bos taurus
BOVIN|Ensembl=ENSBTAG00000021289|UniProtKB=E1BPS7	POGZ	Uncharacterised protein;POGZ;ortholog	POGO TRANSPOSABLE ELEMENT WITH ZNF DOMAIN (PTHR19303:SF384)	centromere DNA-binding protein(PC00171)	Bos taurus
BOVIN|Gene=CPN1|UniProtKB=Q2KJ83	CPN1	Carboxypeptidase N catalytic chain;CPN1;ortholog	CARBOXYPEPTIDASE N CATALYTIC CHAIN (PTHR11532:SF62)	metalloprotease(PC00121)	Bos taurus
BOVIN|Ensembl=ENSBTAG00000003354|UniProtKB=F6RF21	SMCHD1	Uncharacterised protein;SMCHD1;ortholog	STRUCTURAL MAINTENANCE OF CHROMOSOMES FLEXIBLE HINGE DOMAIN-CONTAINING PROTEIN 1 (PTHR22640:SF3)		Bos taurus
BOVIN|Gene=ORM1|UniProtKB=Q3SZR3	ORM1,OMD	Alpha-1-acid glycoprotein;ORM1;ortholog	ALPHA-1-ACID GLYCOPROTEIN 1-RELATED (PTHR11967:SF3)		Bos taurus
BOVIN|Ensembl=ENSBTAG00000010505|UniProtKB=E1BLD2	INTS4	Uncharacterised protein;INTS4;ortholog	INTEGRATOR COMPLEX SUBUNIT 4 (PTHR20938:SF1)		Bos taurus
BOVIN|Ensembl=ENSBTAG00000007049|UniProtKB=O02659	MBL2	Mannose-binding protein C;MBL;ortholog	MANNOSE-BINDING PROTEIN C (PTHR24020:SF6)	defense/immunity protein(PC00090)	Bos taurus
BOVIN|Ensembl=ENSBTAG00000006672|UniProtKB=F1MCT8	SYNCRIP	Uncharacterised protein (Fragment);SYNCRIP;ortholog	HETEROGENEOUS NUCLEAR RIBONUCLEOPROTEIN Q (PTHR24012:SF622)	ribosomal protein(PC00171)	Bos taurus
BOVIN|Gene=LPPR2|UniProtKB=Q29RT8	PRG4	Lipid phosphate phosphatase-related protein type 2;LPPR2;ortholog	LIPID PHOSPHATE PHOSPHATASE-RELATED PROTEIN TYPE 2 (PTHR10165:SF129)	phosphatase(PC00121);pyrophosphatase(PC00181)	Bos taurus
BOVIN|Gene=SKA1|UniProtKB=Q0V7M7	SKA1	Spindle and kinetochore-associated protein 1;SKA1;ortholog	SPINDLE AND KINETOCHORE-ASSOCIATED PROTEIN 1 (PTHR28573:SF2)		Bos taurus
BOVIN|Ensembl=ENSBTAG00000001444|UniProtKB=F1MPK6	TNXB	Uncharacterised protein (Fragment);TNXB;ortholog	TENASCIN-X (PTHR19143:SF305)	signaling molecule(PC00207)	Bos taurus
BOVIN|Ensembl=ENSBTAG00000038600|UniProtKB=F1MMI6	LRRC15	Uncharacterised protein;LRRC15;ortholog	LEUCINE-RICH REPEAT-CONTAINING PROTEIN 15 (PTHR24369:SF132)	cytokine(PC00207);extracellular matrix protein(PC00083);receptor(PC00102)	Bos taurus
BOVIN|Ensembl=ENSBTAG00000000070|UniProtKB=Q2TBQ1	F13B	Coagulation factor XIII, B polypeptide;F13B;ortholog	COAGULATION FACTOR XIII B CHAIN (PTHR19325:SF449)		Bos taurus
BOVIN|Gene=RBP4|UniProtKB=P18902	RBP4	Retinol-binding protein 4;RBP4;ortholog	RETINOL-BINDING PROTEIN 4 (PTHR11873:SF4)	transfer/carrier protein(PC00219)	Bos taurus
BOVIN|Ensembl=ENSBTAG00000021723|UniProtKB=G3N153	EME1	Uncharacterised protein;EME1;ortholog	CROSSOVER JUNCTION ENDONUCLEASE EME1 (PTHR21077:SF10)		Bos taurus
BOVIN|Ensembl=ENSBTAG00000014945|UniProtKB=G3MZJ7	IQSEC2	Uncharacterised protein (Fragment);IQSEC2;ortholog	IQ MOTIF AND SEC7 DOMAIN-CONTAINING PROTEIN 2 (PTHR10663:SF222)	guanyl-nucleotide exchange factor(PC00095)	Bos taurus
BOVIN|Ensembl=ENSBTAG00000018088|UniProtKB=F1MHB3	SETBP1	Uncharacterised protein (Fragment);SETBP1;ortholog	SET-BINDING PROTEIN (PTHR22884:SF421)	DNA binding protein(PC00171);methyltransferase(PC00009)	Bos taurus
BOVIN|Gene=GHR|UniProtKB=O46600	GHR	Growth hormone receptor;GHR;ortholog	GROWTH HORMONE RECEPTOR (PTHR23036:SF143)	cytokine(PC00207);defense/immunity protein(PC00083)	Bos taurus
BOVIN|Ensembl=ENSBTAG00000003955|UniProtKB=F1MHG0	MYO7A	Uncharacterised protein (Fragment);MYO7A;ortholog	UNCONVENTIONAL MYOSIN-VIIA (PTHR13140:SF620)	G-protein modulator(PC00095);actin binding motor protein(PC00022);cell junction protein(PC00085)	Bos taurus
BOVIN|Gene=TGM3|UniProtKB=A6QP57	TGM3	Protein-glutamine gamma-glutamyltransferase E;TGM3;ortholog	PROTEIN-GLUTAMINE GAMMA-GLUTAMYLTRANSFERASE E (PTHR11590:SF61)	acyltransferase(PC00220)	Bos taurus
BOVIN|Ensembl=ENSBTAG00000021726|UniProtKB=F1MWG3	CWC22	Uncharacterised protein;CWC22;ortholog	PRE-MRNA-SPLICING FACTOR CWC22 HOMOLOG (PTHR18034:SF6)	nuclease(PC00171)	Bos taurus
BOVIN|Ensembl=ENSBTAG00000011340|UniProtKB=A6QQ16	NSL1	NSL1 protein;NSL1;ortholog	KINETOCHORE-ASSOCIATED PROTEIN NSL1 HOMOLOG (PTHR31749:SF4)		Bos taurus
BOVIN|Gene=VWF|UniProtKB=P80012	VWF	von Willebrand factor (Fragment);VWF;ortholog	VON WILLEBRAND FACTOR (PTHR11339:SF319)	cell adhesion molecule(PC00069);extracellular matrix glycoprotein(PC00102)	Bos taurus
BOVIN|Ensembl=ENSBTAG00000006270|UniProtKB=Q76LV2	HSP90AA1,HSPCA	Heat shock protein HSP 90-alpha;HSP90AA1;ortholog	HEAT SHOCK PROTEIN HSP 90-ALPHA-RELATED (PTHR11528:SF63)	Hsp90 family chaperone(PC00072)	Bos taurus
BOVIN|Ensembl=ENSBTAG00000015106|UniProtKB=E1BKT9	DSP	Uncharacterised protein;DSP;ortholog	DESMOPLAKIN (PTHR11915:SF367)	non-motor actin binding protein(PC00085)	Bos taurus
BOVIN|Ensembl=ENSBTAG00000016149|UniProtKB=Q3MHN2	C9	Complement component C9;C9;ortholog	COMPLEMENT COMPONENT C9 (PTHR19325:SF455)		Bos taurus
BOVIN|Gene=SEPP1|UniProtKB=P49907	SEPP1	Selenoprotein P;SEPP1;ortholog	SELENOPROTEIN P (PTHR10105:SF5)	extracellular matrix glycoprotein(PC00102)	Bos taurus
BOVIN|Ensembl=ENSBTAG00000005989|UniProtKB=P00727	LAP3	Cytosol aminopeptidase;LAP3;ortholog	CYTOSOL AMINOPEPTIDASE (PTHR11963:SF23)		Bos taurus
BOVIN|Ensembl=ENSBTAG00000013468|UniProtKB=F1MCK2	AHNAK	Uncharacterised protein;AHNAK;ortholog	NEUROBLAST DIFFERENTIATION-ASSOCIATED PROTEIN AHNAK (PTHR23348:SF44)		Bos taurus
BOVIN|Ensembl=ENSBTAG00000030974|UniProtKB=P81948	TUBA4A	Tubulin alpha-4A chain;TUBA4A;ortholog	TUBULIN ALPHA-1B CHAIN (PTHR11588:SF166)	tubulin(PC00085)	Bos taurus
BOVIN|Ensembl=ENSBTAG00000016761|UniProtKB=E1BPJ7	NOX1	Uncharacterised protein;NOX1;ortholog	NADPH OXIDASE 1 (PTHR11972:SF110)	oxidase(PC00176)	Bos taurus
BOVIN|Ensembl=ENSBTAG00000010529|UniProtKB=F1MP23	FZD6	Uncharacterised protein;FZD6;ortholog	FRIZZLED-6 (PTHR11309:SF113)	G-protein coupled receptor(PC00197);signaling molecule(PC00021)	Bos taurus
BOVIN|Gene=F13A1|UniProtKB=P12260	F13A1	Coagulation factor XIII A chain (Fragment);F13A1;ortholog	COAGULATION FACTOR XIII A CHAIN (PTHR11590:SF62)	acyltransferase(PC00220)	Bos taurus
BOVIN|Ensembl=ENSBTAG00000020641|UniProtKB=Q5E987	PSMA5	Proteasome subunit alpha type-5;PSMA5;ortholog	PROTEASOME SUBUNIT ALPHA TYPE-5 (PTHR11599:SF88)		Bos taurus
BOVIN|Gene=AMBP|UniProtKB=P00978	AMBP	Protein AMBP;AMBP;ortholog	PROTEIN AMBP (PTHR10083:SF281)	serine protease inhibitor(PC00095)	Bos taurus
BOVIN|Ensembl=ENSBTAG00000009650|UniProtKB=E1BMQ1	OTOF	Uncharacterised protein;OTOF;ortholog	OTOFERLIN (PTHR12546:SF45)	membrane traffic protein(PC00150)	Bos taurus
BOVIN|Ensembl=ENSBTAG00000021106|UniProtKB=G3X7H1	CASP14	Uncharacterised protein (Fragment);CASP14;ortholog	CASPASE-14 (PTHR10454:SF184)	cysteine protease(PC00121);protease inhibitor(PC00190)	Bos taurus
BOVIN|Ensembl=ENSBTAG00000007534|UniProtKB=A7YWG4	GGH	Gamma-glutamyl hydrolase;GGH;ortholog	GAMMA-GLUTAMYL HYDROLASE (PTHR11315:SF8)	cysteine protease(PC00121)	Bos taurus
BOVIN|Gene=PF4|UniProtKB=P02777	PF4	Platelet factor 4;PF4;ortholog	PLATELET FACTOR 4 (PTHR10179:SF57)	chemokine(PC00207)	Bos taurus
BOVIN|Gene=ASB2|UniProtKB=Q3SX45	ASB2	Ankyrin repeat and SOCS box protein 2;ASB2;ortholog	ANKYRIN REPEAT AND SOCS BOX PROTEIN 2 (PTHR24173:SF43)		Bos taurus
BOVIN|Ensembl=ENSBTAG00000009223|UniProtKB=Q0VC36	SFN	14-3-3 protein sigma;SFN;ortholog	14-3-3 PROTEIN SIGMA (PTHR18860:SF39)	chaperone(PC00072)	Bos taurus
BOVIN|Ensembl=ENSBTAG00000020528|UniProtKB=Q2HJB6	PCOLCE	Procollagen C-endopeptidase enhancer;PCOLCE;ortholog	PROCOLLAGEN C-ENDOPEPTIDASE ENHANCER 1 (PTHR10127:SF774)	apolipoprotein(PC00219);cell adhesion molecule(PC00052);enzyme modulator(PC00069);extracellular matrix protein(PC00095);membrane-bound signaling molecule(PC00102);metalloprotease(PC00207);oxidase(PC00152);serine protease(PC00121);transporter(PC00190)	Bos taurus
BOVIN|Ensembl=ENSBTAG00000020859|UniProtKB=P28800	SERPINF2	Alpha-2-antiplasmin;SERPINF2;ortholog	ALPHA-2-ANTIPLASMIN (PTHR11461:SF238)	serine protease inhibitor(PC00095)	Bos taurus
BOVIN|Ensembl=ENSBTAG00000007118|UniProtKB=F1MLS5	SMURF1	Uncharacterised protein (Fragment);SMURF1;ortholog	E3 UBIQUITIN-PROTEIN LIGASE SMURF1 (PTHR11254:SF363)	ubiquitin-protein ligase(PC00142)	Bos taurus
BOVIN|Ensembl=ENSBTAG00000019813|UniProtKB=Q3Y5Z3	ADIPOQ	Adiponectin;ADIPOQ;ortholog	ADIPONECTIN (PTHR24023:SF742)		Bos taurus
BOVIN|Ensembl=ENSBTAG00000032527|UniProtKB=E1BFL2	ERCC6	Uncharacterised protein;ERCC6;ortholog	DNA EXCISION REPAIR PROTEIN ERCC-6 (PTHR10799:SF829)	DNA helicase(PC00171)	Bos taurus
BOVIN|Ensembl=ENSBTAG00000019759|UniProtKB=Q24K02	IDE	Insulin-degrading enzyme;IDE;ortholog	INSULIN-DEGRADING ENZYME (PTHR43690:SF12)	metalloprotease(PC00121)	Bos taurus
BOVIN|Ensembl=ENSBTAG00000020436|UniProtKB=E1BNN5	KIF27	Kinesin-like protein;KIF27;ortholog	KINESIN-LIKE PROTEIN KIF27 (PTHR24115:SF618)	microtubule binding motor protein(PC00085)	Bos taurus
BOVIN|Ensembl=ENSBTAG00000018331|UniProtKB=Q2KIS7	CLEC3B	Tetranectin;CLEC3B;ortholog	TETRANECTIN (PTHR22799:SF9)	extracellular matrix structural protein(PC00102)	Bos taurus
BOVIN|Ensembl=ENSBTAG00000020014|UniProtKB=E1BND2	CEP104	Uncharacterised protein;CEP104;ortholog	CENTROSOMAL PROTEIN OF 104 KDA (PTHR13371:SF7)		Bos taurus
BOVIN|Ensembl=ENSBTAG00000011196|UniProtKB=Q2KIV9	C1QB	Complement C1q subcomponent subunit B;C1QB;ortholog	COMPLEMENT C1Q SUBCOMPONENT SUBUNIT B (PTHR24023:SF772)		Bos taurus
BOVIN|Ensembl=ENSBTAG00000003775|UniProtKB=F1N102	C8B	Uncharacterised protein;C8B;ortholog	COMPLEMENT COMPONENT C8 BETA CHAIN (PTHR19325:SF422)		Bos taurus
BOVIN|Ensembl=ENSBTAG00000000559|UniProtKB=Q58DL9	PLTP	Phospholipid transfer protein;PLTP;ortholog	PHOSPHOLIPID TRANSFER PROTEIN (PTHR10504:SF103)	antibacterial response protein(PC00090);transfer/carrier protein(PC00051)	Bos taurus
BOVIN|Ensembl=ENSBTAG00000031941|UniProtKB=F6Q234	PEPD	Uncharacterised protein;PEPD;ortholog	XAA-PRO DIPEPTIDASE (PTHR43226:SF1)	metalloprotease(PC00121);nucleic acid binding(PC00190);transcription factor(PC00153)	Bos taurus
BOVIN|Gene=CTNNBL1|UniProtKB=O62703	CTNNBL1	Beta-catenin-like protein 1;CTNNBL1;ortholog	BETA-CATENIN-LIKE PROTEIN 1 (PTHR14978:SF1)		Bos taurus
BOVIN|Gene=ANPEP|UniProtKB=P79098	ANPEP	Aminopeptidase N;ANPEP;ortholog	AMINOPEPTIDASE N (PTHR11533:SF218)	metalloprotease(PC00121)	Bos taurus
BOVIN|Ensembl=ENSBTAG00000011256|UniProtKB=A6QLD6	MYO1B	MYO1B protein;MYO1B;ortholog	UNCONVENTIONAL MYOSIN-IB (PTHR13140:SF520)	G-protein modulator(PC00095);actin binding motor protein(PC00022);cell junction protein(PC00085)	Bos taurus
BOVIN|Ensembl=ENSBTAG00000015010|UniProtKB=F1MU30	TBC1D23	Uncharacterised protein;TBC1D23;ortholog	TBC1 DOMAIN FAMILY MEMBER 23 (PTHR13297:SF7)		Bos taurus
BOVIN|Gene=CDH5|UniProtKB=Q6URK6	CDH5	Cadherin-5;CDH5;ortholog	CADHERIN-5 (PTHR24027:SF381)	cadherin(PC00069)	Bos taurus
BOVIN|Gene=BTD|UniProtKB=A6QQ07	BTD	Biotinidase;BTD;ortholog	BIOTINIDASE (PTHR10609:SF19)	hydrolase(PC00121)	Bos taurus
BOVIN|Ensembl=ENSBTAG00000046152|UniProtKB=G3MY87	MGAM	Uncharacterised protein;MGAM;ortholog	MALTASE-GLUCOAMYLASE, INTESTINAL (PTHR22762:SF95)	glucosidase(PC00121)	Bos taurus
BOVIN|Ensembl=ENSBTAG00000020359|UniProtKB=G3X7G7	PLEKHM1	Uncharacterised protein;PLEKHM1;ortholog	PLECKSTRIN HOMOLOGY DOMAIN-CONTAINING FAMILY M MEMBER 1-RELATED (PTHR12326:SF18)		Bos taurus
BOVIN|Ensembl=ENSBTAG00000019134|UniProtKB=E1B7G8	NEK5	Uncharacterised protein;NEK5;ortholog	SERINE/THREONINE-PROTEIN KINASE NEK5 (PTHR24362:SF308)	protein kinase(PC00220)	Bos taurus
BOVIN|Ensembl=ENSBTAG00000015433|UniProtKB=E1BI79	APC2	Uncharacterised protein;APC2;ortholog	ADENOMATOUS POLYPOSIS COLI PROTEIN 2 (PTHR12607:SF15)		Bos taurus
BOVIN|Ensembl=ENSBTAG00000004063|UniProtKB=Q9N2I2	SERPINA5	Plasma serine protease inhibitor;SERPINA5;ortholog	PLASMA SERINE PROTEASE INHIBITOR (PTHR11461:SF237)	serine protease inhibitor(PC00095)	Bos taurus
BOVIN|Ensembl=ENSBTAG00000012467|UniProtKB=F1MVS9	MASP1	Uncharacterised protein;MASP1;ortholog	MANNAN-BINDING LECTIN SERINE PROTEASE 1 (PTHR24255:SF19)	serine protease(PC00121)	Bos taurus
BOVIN|Ensembl=ENSBTAG00000037687|UniProtKB=E1BLM8	ADGRF2	Uncharacterised protein;ADGRF2;ortholog	ADHESION G-PROTEIN COUPLED RECEPTOR F2 (PTHR12011:SF342)	G-protein coupled receptor(PC00197);antibacterial response protein(PC00021)	Bos taurus
BOVIN|Gene=AP2B1|UniProtKB=Q08DS7	AP1B1	AP-1 complex subunit beta-1;AP2B1;ortholog	AP-2 COMPLEX SUBUNIT BETA (PTHR11134:SF18)	membrane traffic protein(PC00150)	Bos taurus
BOVIN|Ensembl=ENSBTAG00000007172|UniProtKB=P12344	GOT2	Aspartate aminotransferase, mitochondrial;GOT2;ortholog	ASPARTATE AMINOTRANSFERASE, MITOCHONDRIAL (PTHR11879:SF23)		Bos taurus
BOVIN|Ensembl=ENSBTAG00000030190|UniProtKB=E1BB91	COL6A3	Uncharacterised protein;COL6A3;ortholog	COLLAGEN ALPHA-3(VI) CHAIN (PTHR11132:SF169)	receptor(PC00197);transporter(PC00227)	Bos taurus
BOVIN|Gene=GC|UniProtKB=Q3MHN5	GC	Vitamin D-binding protein;GC;ortholog	VITAMIN D-BINDING PROTEIN (PTHR11385:SF15)		Bos taurus
BOVIN|Ensembl=ENSBTAG00000009679|UniProtKB=F1MRP8	PLEKHG1	Uncharacterised protein;PLEKHG1;ortholog	PLECKSTRIN HOMOLOGY DOMAIN-CONTAINING FAMILY G MEMBER 1 (PTHR22826:SF165)	guanyl-nucleotide exchange factor(PC00095);signaling molecule(PC00022)	Bos taurus
BOVIN|Ensembl=ENSBTAG00000020975|UniProtKB=F1MBI8	SYNGAP1	Uncharacterised protein;SYNGAP1;ortholog	RAS/RAP GTPASE-ACTIVATING PROTEIN SYNGAP (PTHR10194:SF114)	G-protein modulator(PC00095)	Bos taurus
BOVIN|Ensembl=ENSBTAG00000004792|UniProtKB=Q2HJ35	CHMP4C	Chromatin modifying protein 4C;CHMP4C;ortholog	CHARGED MULTIVESICULAR BODY PROTEIN 4C (PTHR22761:SF34)	transfer/carrier protein(PC00219)	Bos taurus
BOVIN|Ensembl=ENSBTAG00000034613|UniProtKB=F1N2L5	MROH6	Uncharacterised protein;MROH6;ortholog	MAESTRO HEAT-LIKE REPEAT-CONTAINING PROTEIN FAMILY MEMBER 6 (PTHR23120:SF25)		Bos taurus
BOVIN|Ensembl=ENSBTAG00000007153|UniProtKB=Q5E9E3	C1QA	Complement C1q subcomponent subunit A;C1QA;ortholog	COMPLEMENT C1Q SUBCOMPONENT SUBUNIT A (PTHR24023:SF831)	cell adhesion molecule(PC00069);extracellular matrix structural protein(PC00102)	Bos taurus
BOVIN|Ensembl=ENSBTAG00000003774|UniProtKB=F1MX87	C8A	Uncharacterised protein;C8A;ortholog	COMPLEMENT COMPONENT C8 ALPHA CHAIN (PTHR19325:SF454)		Bos taurus
BOVIN|Gene=THBS1|UniProtKB=Q28178	THBS1	Thrombospondin-1;THBS1;ortholog	THROMBOSPONDIN-1 (PTHR10199:SF101)		Bos taurus
BOVIN|Ensembl=ENSBTAG00000003257|UniProtKB=Q5E9L6	MST1	Serine/threonine-protein kinase 4;STK4;ortholog	SERINE/THREONINE-PROTEIN KINASE 4 (PTHR24361:SF538)		Bos taurus
BOVIN|Ensembl=ENSBTAG00000012866|UniProtKB=Q3SWW8	THBS4	Thrombospondin-4;THBS4;ortholog	THROMBOSPONDIN-4 (PTHR10199:SF107)		Bos taurus
BOVIN|Ensembl=ENSBTAG00000019940|UniProtKB=E1BM01	RASGRF1	Uncharacterised protein;RASGRF1;ortholog	RAS-SPECIFIC GUANINE NUCLEOTIDE-RELEASING FACTOR 1 (PTHR23113:SF276)	guanyl-nucleotide exchange factor(PC00095)	Bos taurus
BOVIN|Gene=FGG|UniProtKB=P12799	FGG	Fibrinogen gamma-B chain;FGG;ortholog	FIBRINOGEN GAMMA CHAIN (PTHR19143:SF306)		Bos taurus
BOVIN|Ensembl=ENSBTAG00000013989|UniProtKB=E1BCK3	C11orf63	Uncharacterised protein;C11orf63;ortholog	PROTEIN 4931429I11RIK (PTHR14726:SF2)		Bos taurus
BOVIN|Ensembl=ENSBTAG00000000024|UniProtKB=E1BE17	DYM	Uncharacterised protein;DYM;ortholog	DYMECLIN (PTHR12895:SF10)		Bos taurus
BOVIN|Ensembl=ENSBTAG00000013107|UniProtKB=G5E618	SHANK1	Uncharacterised protein;SHANK1;ortholog	SH3 AND MULTIPLE ANKYRIN REPEAT DOMAINS PROTEIN 1 (PTHR24135:SF23)		Bos taurus
BOVIN|Ensembl=ENSBTAG00000009735|UniProtKB=Q2KJF1	A1BG	Alpha-1B-glycoprotein;A1BG;ortholog	ALPHA-1B-GLYCOPROTEIN (PTHR11738:SF126)	immunoglobulin receptor superfamily(PC00090)	Bos taurus
BOVIN|Ensembl=ENSBTAG00000003915|UniProtKB=F1MBD0	LARP6	Uncharacterised protein (Fragment);LARP6;ortholog	LA-RELATED PROTEIN 6 (PTHR22792:SF94)	ribonucleoprotein(PC00171)	Bos taurus
BOVIN|Ensembl=ENSBTAG00000004624|UniProtKB=E1B953	TUBB	Uncharacterised protein;TUBB;ortholog	TUBULIN BETA-5 CHAIN (PTHR11588:SF189)	tubulin(PC00085)	Bos taurus
BOVIN|Ensembl=ENSBTAG00000015076|UniProtKB=E1BCH5	Lats1	Non-specific serine/threonine protein kinase;LATS1;ortholog	SERINE/THREONINE-PROTEIN KINASE LATS1 (PTHR24356:SF227)	annexin(PC00060);calmodulin(PC00050);non-receptor serine/threonine protein kinase(PC00131);transfer/carrier protein(PC00061)	Bos taurus
BOVIN|Gene=SAMM50|UniProtKB=Q2HJ55	SAMM50	Sorting and assembly machinery component 50 homolog;SAMM50;ortholog	SORTING AND ASSEMBLY MACHINERY COMPONENT 50 HOMOLOG (PTHR12815:SF24)		Bos taurus
BOVIN|Ensembl=ENSBTAG00000022960|UniProtKB=F1N752	HEPHL1	Uncharacterised protein;HEPHL1;ortholog	HEPHAESTIN-LIKE PROTEIN 1 (PTHR10127:SF738)	apolipoprotein(PC00219);cell adhesion molecule(PC00052);enzyme modulator(PC00069);extracellular matrix protein(PC00095);membrane-bound signaling molecule(PC00102);metalloprotease(PC00207);oxidase(PC00152);serine protease(PC00121);transporter(PC00190)	Bos taurus
BOVIN|Ensembl=ENSBTAG00000018157|UniProtKB=E1BJT7	IFT172	Uncharacterised protein;IFT172;ortholog	INTRAFLAGELLAR TRANSPORT PROTEIN 172 HOMOLOG (PTHR15722:SF11)	cytoskeletal protein(PC00085)	Bos taurus
BOVIN|Ensembl=ENSBTAG00000023652|UniProtKB=P07224	PROS1	Vitamin K-dependent protein S;PROS1;ortholog	VITAMIN K-DEPENDENT PROTEIN S (PTHR24040:SF6)		Bos taurus
BOVIN|Gene=IGFBP2|UniProtKB=P13384	IGFBP2	Insulin-like growth factor-binding protein 2;IGFBP2;ortholog	INSULIN-LIKE GROWTH FACTOR-BINDING PROTEIN 2 (PTHR11551:SF24)		Bos taurus
BOVIN|Ensembl=ENSBTAG00000003090|UniProtKB=G3MYM6	LRRC9	Uncharacterised protein;LRRC9;ortholog	LEUCINE-RICH REPEAT-CONTAINING PROTEIN 9 (PTHR24365:SF493)	extracellular matrix protein(PC00102);receptor(PC00197)	Bos taurus
BOVIN|Ensembl=ENSBTAG00000002258|UniProtKB=P15497	APOA1	Apolipoprotein A-I;APOA1;ortholog	APOLIPOPROTEIN A-I (PTHR18976:SF20)		Bos taurus
BOVIN|Ensembl=ENSBTAG00000012067|UniProtKB=E1BJI7	EPG5	Uncharacterised protein (Fragment);EPG5;ortholog	ECTOPIC P GRANULES PROTEIN 5 HOMOLOG (PTHR31139:SF11)		Bos taurus
BOVIN|Ensembl=ENSBTAG00000011193|UniProtKB=Q1RMH5	C1QC	C1QC protein (Fragment);C1QC;ortholog	COMPLEMENT C1Q SUBCOMPONENT SUBUNIT C (PTHR24023:SF627)		Bos taurus
BOVIN|Ensembl=ENSBTAG00000009615|UniProtKB=P04272	ANXA2,ANX2	Annexin A2;ANXA2;ortholog	ANNEXIN A2-RELATED (PTHR10502:SF151)		Bos taurus
BOVIN|Gene=SERPINA7|UniProtKB=Q9TT36	SERPINA7	Thyroxine-binding globulin;SERPINA7;ortholog	THYROXINE-BINDING GLOBULIN (PTHR11461:SF253)	serine protease inhibitor(PC00095)	Bos taurus
BOVIN|Ensembl=ENSBTAG00000007245|UniProtKB=E1B860	IFT140	Uncharacterised protein;IFT140;ortholog	INTRAFLAGELLAR TRANSPORT PROTEIN 140 HOMOLOG (PTHR15722:SF12)	cytoskeletal protein(PC00085)	Bos taurus
BOVIN|Gene=F5|UniProtKB=Q28107	F5	Coagulation factor V;F5;ortholog	COAGULATION FACTOR V (PTHR10127:SF696)	apolipoprotein(PC00219);cell adhesion molecule(PC00052);enzyme modulator(PC00069);extracellular matrix protein(PC00095);membrane-bound signaling molecule(PC00102);metalloprotease(PC00207);oxidase(PC00152);serine protease(PC00121);transporter(PC00190)	Bos taurus
BOVIN|Ensembl=ENSBTAG00000001219|UniProtKB=G5E513	IGHM	Uncharacterised protein (Fragment);IGHM;ortholog	IG MU CHAIN C REGION (PTHR23266:SF159)		Bos taurus
BOVIN|Gene=BTBD9|UniProtKB=A4IFG2	BTBD9	BTB/POZ domain-containing protein 9;BTBD9;ortholog	BTB/POZ DOMAIN-CONTAINING PROTEIN 9 (PTHR24413:SF190)	non-motor actin binding protein(PC00085);serine protease(PC00041);transcription cofactor(PC00165)	Bos taurus
BOVIN|Ensembl=ENSBTAG00000037377|UniProtKB=A7YY28	ABHD14B	Alpha/beta hydrolase domain-containing protein 14B;ABHD14B;ortholog	ALPHA/BETA HYDROLASE DOMAIN-CONTAINING PROTEIN 14B (PTHR10992:SF960)	serine protease(PC00121)	Bos taurus
BOVIN|Ensembl=ENSBTAG00000026236|UniProtKB=Q3ZCH5	AZGP1	Zinc-alpha-2-glycoprotein;AZGP1;ortholog	ZINC-ALPHA-2-GLYCOPROTEIN (PTHR16675:SF205)	immunoglobulin receptor superfamily(PC00090);major histocompatibility complex antigen(PC00124)	Bos taurus
BOVIN|Gene=HRG|UniProtKB=P33433	HRG	Histidine-rich glycoprotein (Fragments);HRG;ortholog	HISTIDINE-RICH GLYCOPROTEIN (PTHR13814:SF17)		Bos taurus
BOVIN|Ensembl=ENSBTAG00000009705|UniProtKB=Q95121	SERPINF1	Pigment epithelium-derived factor;SERPINF1;ortholog	PIGMENT EPITHELIUM-DERIVED FACTOR (PTHR11461:SF271)	serine protease inhibitor(PC00095)	Bos taurus
BOVIN|Ensembl=ENSBTAG00000008170|UniProtKB=E1BJF4	POLA1	DNA polymerase;POLA1;ortholog	DNA POLYMERASE ALPHA CATALYTIC SUBUNIT (PTHR10322:SF29)	exodeoxyribonuclease(PC00171)	Bos taurus
BOVIN|Ensembl=ENSBTAG00000021023|UniProtKB=F1MHR5	ZMYM4	Uncharacterised protein (Fragment);ZMYM4;ortholog	ZINC FINGER MYM-TYPE PROTEIN 4 (PTHR11697:SF164)	kinase inhibitor(PC00095);transcription factor(PC00140)	Bos taurus
BOVIN|Ensembl=ENSBTAG00000002978|UniProtKB=F1MDQ6	PRKG2	Uncharacterised protein (Fragment);PRKG2;ortholog	SUBFAMILY NOT NAMED (PTHR24353:SF106)		Bos taurus
BOVIN|Ensembl=ENSBTAG00000030581|UniProtKB=F1N3C5	TBC1D5	Uncharacterised protein (Fragment);TBC1D5;ortholog	TBC1 DOMAIN FAMILY MEMBER 5 (PTHR22957:SF351)	G-protein modulator(PC00095);hydrolase(PC00022)	Bos taurus
BOVIN|Ensembl=ENSBTAG00000039426|UniProtKB=E1BIR2	DPEP2	Dipeptidase;DPEP2;ortholog	DIPEPTIDASE 2 (PTHR10443:SF27)	metalloprotease(PC00121)	Bos taurus
BOVIN|Ensembl=ENSBTAG00000015848|UniProtKB=G3X778	PHKA1	Uncharacterised protein;PHKA1;ortholog	PHOSPHORYLASE B KINASE REGULATORY SUBUNIT ALPHA, SKELETAL MUSCLE ISOFORM (PTHR10749:SF10)	kinase activator(PC00095)	Bos taurus
BOVIN|Ensembl=ENSBTAG00000003183|UniProtKB=A7MB18	NTN4	NTN4 protein;NTN4;ortholog	NETRIN-4 (PTHR10574:SF307)	extracellular matrix linker protein(PC00102);receptor(PC00101)	Bos taurus
BOVIN|Gene=PSMA6|UniProtKB=Q2YDE4	PSMA6	Proteasome subunit alpha type-6;PSMA6;ortholog	PROTEASOME SUBUNIT ALPHA TYPE-6 (PTHR11599:SF98)		Bos taurus
BOVIN|Ensembl=ENSBTAG00000012003|UniProtKB=P62935	PPIA	Peptidyl-prolyl cis-trans isomerase A;PPIA;ortholog	PEPTIDYL-PROLYL CIS-TRANS ISOMERASE-RELATED (PTHR11071:SF354)	isomerase(PC00135)	Bos taurus
BOVIN|Gene=MST1|UniProtKB=Q24K22	MST1	Hepatocyte growth factor-like protein;MST1;ortholog	HEPATOCYTE GROWTH FACTOR-LIKE PROTEIN (PTHR24256:SF383)	annexin(PC00060);calmodulin(PC00050);peptide hormone(PC00131);protease inhibitor(PC00061);receptor(PC00207);serine protease(PC00179)	Bos taurus
BOVIN|Ensembl=ENSBTAG00000005469|UniProtKB=E1B9H3	CCAR2	Uncharacterised protein;CCAR2;ortholog	CELL CYCLE AND APOPTOSIS REGULATOR PROTEIN 2 (PTHR14304:SF15)	calmodulin(PC00060)	Bos taurus
BOVIN|Gene=APOD|UniProtKB=Q32KY0	APOD	Apolipoprotein D;APOD;ortholog	APOLIPOPROTEIN D (PTHR10612:SF27)		Bos taurus
BOVIN|Ensembl=ENSBTAG00000012918|UniProtKB=F6R3I5	Crisp3,CRISP3	Uncharacterised protein;CRISP3;ortholog	CYSTEINE-RICH SECRETORY PROTEIN 3 (PTHR10334:SF281)	defense/immunity protein(PC00090)	Bos taurus
BOVIN|Ensembl=ENSBTAG00000009575|UniProtKB=G3N3U5	TBC1D32	Uncharacterised protein;TBC1D32;ortholog	PROTEIN BROAD-MINDED (PTHR13465:SF4)		Bos taurus
BOVIN|Ensembl=ENSBTAG00000020319|UniProtKB=F1MQ78	ALOX5	Uncharacterised protein;ALOX5;ortholog	ARACHIDONATE 5-LIPOXYGENASE (PTHR11771:SF72)	oxygenase(PC00176)	Bos taurus
BOVIN|Ensembl=ENSBTAG00000016260|UniProtKB=E1BPU0	LRRK2	Uncharacterised protein;LRRK2;ortholog	LEUCINE-RICH REPEAT SERINE/THREONINE-PROTEIN KINASE 2 (PTHR23257:SF669)	non-receptor serine/threonine protein kinase(PC00220);non-receptor tyrosine protein kinase(PC00137)	Bos taurus
BOVIN|Gene=NCAM1|UniProtKB=P31836	NCAM1	Neural cell adhesion molecule 1;NCAM1;ortholog	NEURAL CELL ADHESION MOLECULE 1 (PTHR10489:SF783)	immunoglobulin receptor superfamily(PC00090);immunoglobulin superfamily cell adhesion molecule(PC00124);protein phosphatase(PC00069)	Bos taurus
BOVIN|Ensembl=ENSBTAG00000008612|UniProtKB=A5D9E9	C1R	Complement component 1, r subcomponent;C1R;ortholog	COMPLEMENT C1R SUBCOMPONENT (PTHR24256:SF407)	annexin(PC00060);calmodulin(PC00050);peptide hormone(PC00131);protease inhibitor(PC00061);receptor(PC00207);serine protease(PC00179)	Bos taurus
BOVIN|Gene=FGA|UniProtKB=P02672	FGA	Fibrinogen alpha chain;FGA;ortholog			Bos taurus
BOVIN|Ensembl=ENSBTAG00000011802|UniProtKB=E1BI98	COL6A1	Uncharacterised protein;COL6A1;ortholog	COLLAGEN ALPHA-1(VI) CHAIN (PTHR24023:SF626)		Bos taurus
BOVIN|Ensembl=ENSBTAG00000034501|UniProtKB=F1N4M7	CFI	Uncharacterised protein;CFI;ortholog	COMPLEMENT FACTOR I (PTHR24256:SF433)	annexin(PC00060);calmodulin(PC00050);peptide hormone(PC00131);protease inhibitor(PC00061);receptor(PC00207);serine protease(PC00179)	Bos taurus
BOVIN|Ensembl=ENSBTAG00000006040|UniProtKB=F1N099	UHRF1BP1L	Uncharacterised protein;UHRF1BP1L;ortholog	UHRF1-BINDING PROTEIN 1-LIKE (PTHR22774:SF20)		Bos taurus
BOVIN|Ensembl=ENSBTAG00000020384|UniProtKB=G3MXG9	WDR47	Uncharacterised protein;WDR47;ortholog	WD REPEAT-CONTAINING PROTEIN 47 (PTHR19863:SF7)		Bos taurus
BOVIN|Gene=CHI3L1|UniProtKB=P30922	CHI3L1	Chitinase-3-like protein 1;CHI3L1;ortholog	CHITINASE-3-LIKE PROTEIN 1 (PTHR11177:SF249)	glycosidase(PC00121)	Bos taurus
BOVIN|Ensembl=ENSBTAG00000019603|UniProtKB=Q5E9B1	LDHB	L-lactate dehydrogenase B chain;LDHB;ortholog	L-LACTATE DEHYDROGENASE B CHAIN (PTHR43128:SF5)	dehydrogenase(PC00176)	Bos taurus
BOVIN|Ensembl=ENSBTAG00000021721|UniProtKB=F1MWJ0	CDSN	Uncharacterised protein;CDSN;ortholog	CORNEODESMOSIN (PTHR23207:SF3)		Bos taurus
BOVIN|Ensembl=ENSBTAG00000009941|UniProtKB=Q0P572	MBIP	MAP3K12 binding inhibitory protein 1;MBIP;ortholog	MAP3K12-BINDING INHIBITORY PROTEIN 1 (PTHR23404:SF11)		Bos taurus
BOVIN|Ensembl=ENSBTAG00000009733|UniProtKB=Q3SZB7	FBP1	Fructose-1,6-bisphosphatase 1;FBP1;ortholog	FRUCTOSE-1,6-BISPHOSPHATASE 1 (PTHR11556:SF27)	carbohydrate phosphatase(PC00121)	Bos taurus
BOVIN|Ensembl=ENSBTAG00000010351|UniProtKB=F1MNB7	SNX25	Uncharacterised protein;SNX25;ortholog	SORTING NEXIN-25 (PTHR22775:SF33)	G-protein modulator(PC00095)	Bos taurus
BOVIN|Gene=SERPINC1|UniProtKB=P41361	SERPINC1	Antithrombin-III;SERPINC1;ortholog	ANTITHROMBIN-III (PTHR11461:SF267)	serine protease inhibitor(PC00095)	Bos taurus
BOVIN|Gene=TF|UniProtKB=Q29443	TF	Serotransferrin;TF;ortholog	SEROTRANSFERRIN (PTHR11485:SF35)	serine protease(PC00121);transfer/carrier protein(PC00190)	Bos taurus
BOVIN|Ensembl=ENSBTAG00000004384|UniProtKB=Q17QH1	APOF	APOF protein;APOF;ortholog	APOLIPOPROTEIN F (PTHR15011:SF4)	apolipoprotein(PC00219);signaling molecule(PC00052);transporter(PC00207)	Bos taurus
BOVIN|Gene=DSG1|UniProtKB=Q03763	DSG1	Desmoglein-1;DSG1;ortholog	DESMOGLEIN-1 (PTHR24025:SF15)	cadherin(PC00069);cell junction protein(PC00057)	Bos taurus
BOVIN|Ensembl=ENSBTAG00000001957|UniProtKB=Q05B63	TRMT11	tRNA (guanine(10)-N2)-methyltransferase homolog;TRMT11;ortholog	TRNA (GUANINE(10)-N2)-METHYLTRANSFERASE HOMOLOG (PTHR13370:SF12)	RNA methyltransferase(PC00171)	Bos taurus
BOVIN|Ensembl=ENSBTAG00000006353|UniProtKB=Q5EA04	TXNL4B	Thioredoxin-like 4B;TXNL4B;ortholog	THIOREDOXIN-LIKE PROTEIN 4B (PTHR12052:SF10)		Bos taurus
BOVIN|Ensembl=ENSBTAG00000024379|UniProtKB=Q2HJ31	LRRC17	Leucine rich repeat containing 17;LRRC17;ortholog	LEUCINE-RICH REPEAT-CONTAINING PROTEIN 17 (PTHR24365:SF510)	extracellular matrix protein(PC00102);receptor(PC00197)	Bos taurus
BOVIN|Ensembl=ENSBTAG00000006189|UniProtKB=P63258	ACTG1	Actin, cytoplasmic 2;ACTG1;ortholog	ACTIN, CYTOPLASMIC 2 (PTHR11937:SF267)	actin and actin related protein(PC00085)	Bos taurus
BOVIN|Ensembl=ENSBTAG00000002418|UniProtKB=E1BPF2	TICRR	Uncharacterised protein;TICRR;ortholog	TRESLIN (PTHR21556:SF3)		Bos taurus
BOVIN|Ensembl=ENSBTAG00000004475|UniProtKB=Q28199	CDK5R1	Cyclin-dependent kinase 5 activator 1;CDK5R1;ortholog	CYCLIN-DEPENDENT KINASE 5 ACTIVATOR 1 (PTHR23401:SF4)	kinase activator(PC00095)	Bos taurus
BOVIN|Ensembl=ENSBTAG00000001189|UniProtKB=F1MIF2	AP1B1	AP complex subunit beta;AP1B1;ortholog	AP-1 COMPLEX SUBUNIT BETA-1 (PTHR11134:SF24)	membrane traffic protein(PC00150)	Bos taurus
BOVIN|Ensembl=ENSBTAG00000006999|UniProtKB=E1BDQ4	RYR1	Uncharacterised protein;RYR1;ortholog	RYANODINE RECEPTOR 1 (PTHR13715:SF97)	ligand-gated ion channel(PC00227)	Bos taurus
BOVIN|Ensembl=ENSBTAG00000020583|UniProtKB=E1BCU3	AASDH	Uncharacterised protein;AASDH;ortholog	ACYL-COA SYNTHETASE FAMILY MEMBER 4 (PTHR24095:SF232)	dehydrogenase(PC00176);ligase(PC00092)	Bos taurus
BOVIN|Ensembl=ENSBTAG00000010670|UniProtKB=E1BBP5	C1orf204	Uncharacterised protein;C1orf204;ortholog	V-SET AND IMMUNOGLOBULIN DOMAIN-CONTAINING PROTEIN 8 (PTHR12231:SF203)		Bos taurus
BOVIN|Ensembl=ENSBTAG00000005562|UniProtKB=Q08DM9	GALNT13	Polypeptide N-acetylgalactosaminyltransferase;GALNT13;ortholog	POLYPEPTIDE N-ACETYLGALACTOSAMINYLTRANSFERASE 13 (PTHR11675:SF91)	glycosyltransferase(PC00220)	Bos taurus
BOVIN|Ensembl=ENSBTAG00000010071|UniProtKB=A6H7H7	FBXO3	F-box only protein 3;FBXO3;ortholog	F-BOX ONLY PROTEIN 3 (PTHR14289:SF22)	ligase(PC00142)	Bos taurus
BOVIN|Ensembl=ENSBTAG00000023144|UniProtKB=F1MJS9	PTPRC	Uncharacterised protein (Fragment);PTPRC;ortholog	RECEPTOR-TYPE TYROSINE-PROTEIN PHOSPHATASE C (PTHR19134:SF393)	protein phosphatase(PC00121)	Bos taurus
BOVIN|Ensembl=ENSBTAG00000006139|UniProtKB=E1BNX9	TRPM4	Uncharacterised protein;TRPM4;ortholog	TRANSIENT RECEPTOR POTENTIAL CATION CHANNEL SUBFAMILY M MEMBER 4 (PTHR13800:SF27)	ion channel(PC00227);receptor(PC00133)	Bos taurus
BOVIN|Ensembl=ENSBTAG00000011172|UniProtKB=E1B958	ALMS1	Uncharacterised protein;ALMS1;ortholog	ALMS1-LIKE PROTEIN-RELATED (PTHR21553:SF28)		Bos taurus
BOVIN|Gene=GSN|UniProtKB=Q3SX14	GSN	Gelsolin;GSN;ortholog	GELSOLIN (PTHR11977:SF66)	non-motor actin binding protein(PC00085)	Bos taurus
BOVIN|Ensembl=ENSBTAG00000039163|UniProtKB=A7MAZ5	HIST1H1D	Histone H1.3;HIST1H1D;ortholog	HISTONE H1.4 (PTHR11467:SF78)	histone(PC00171)	Bos taurus
BOVIN|Gene=IGF2R|UniProtKB=P08169	IGF2R	Cation-independent mannose-6-phosphate receptor;IGF2R;ortholog	CATION-INDEPENDENT MANNOSE-6-PHOSPHATE RECEPTOR (PTHR15071:SF15)	receptor(PC00197)	Bos taurus
BOVIN|Ensembl=ENSBTAG00000033107|UniProtKB=F1MGK8	OSMR	Uncharacterised protein (Fragment);OSMR;ortholog	ONCOSTATIN-M-SPECIFIC RECEPTOR SUBUNIT BETA (PTHR23036:SF130)	cytokine(PC00207);defense/immunity protein(PC00083)	Bos taurus
BOVIN|Ensembl=ENSBTAG00000012403|UniProtKB=Q2KJ64	ARG1	Arginase-1;ARG1;ortholog	ARGINASE-1 (PTHR43782:SF3)	hydrolase(PC00121)	Bos taurus
BOVIN|Ensembl=ENSBTAG00000017531|UniProtKB=Q58D62	FETUB	Fetuin-B;FETUB;ortholog	FETUIN-B (PTHR13814:SF15)		Bos taurus
BOVIN|Ensembl=ENSBTAG00000008505|UniProtKB=E1BNR0	APOB	Uncharacterised protein;APOB;ortholog	APOLIPOPROTEIN B-100 (PTHR13769:SF4)		Bos taurus
BOVIN|Ensembl=ENSBTAG00000009242|UniProtKB=E1BJV5	ZNF638	Uncharacterised protein;ZNF638;ortholog	ZINC FINGER PROTEIN 638 (PTHR15592:SF11)	DNA binding protein(PC00171);RNA binding protein(PC00009)	Bos taurus
BOVIN|Gene=ENO1|UniProtKB=Q9XSJ4	ENO1	Alpha-enolase;ENO1;ortholog	ALPHA-ENOLASE (PTHR11902:SF26)	lyase(PC00144)	Bos taurus
BOVIN|Ensembl=ENSBTAG00000021165|UniProtKB=E1BGB1	VPS9D1	Uncharacterised protein;VPS9D1;ortholog	VPS9 DOMAIN-CONTAINING PROTEIN 1 (PTHR23101:SF91)	guanyl-nucleotide exchange factor(PC00095);membrane trafficking regulatory protein(PC00022)	Bos taurus
BOVIN|Ensembl=ENSBTAG00000023270|UniProtKB=E1BGM9	CDH19	Uncharacterised protein;CDH19;ortholog	CADHERIN-19 (PTHR24027:SF363)	cadherin(PC00069)	Bos taurus
BOVIN|Ensembl=ENSBTAG00000040126|UniProtKB=E1B9D7	DSG4	Uncharacterised protein;DSG4;ortholog	DESMOGLEIN-4 (PTHR24025:SF14)	cadherin(PC00069);cell junction protein(PC00057)	Bos taurus
BOVIN|Gene=CAP1|UniProtKB=Q3SYV4	CAP1	Adenylyl cyclase-associated protein 1;CAP1;ortholog	ADENYLYL CYCLASE-ASSOCIATED PROTEIN 1 (PTHR10652:SF16)	actin family cytoskeletal protein(PC00085)	Bos taurus
BOVIN|Ensembl=ENSBTAG00000012398|UniProtKB=P19035	APOC3	Apolipoprotein C-III;APOC3;ortholog	APOLIPOPROTEIN C-III (PTHR14225:SF1)	apolipoprotein(PC00219);signaling molecule(PC00052);transporter(PC00207)	Bos taurus
BOVIN|Ensembl=ENSBTAG00000002367|UniProtKB=Q2M2S6	HCFC1R1	Host cell factor C1 regulator 1;HCFC1R1;ortholog	HOST CELL FACTOR C1 REGULATOR 1 (PTHR16246:SF3)		Bos taurus
BOVIN|Ensembl=ENSBTAG00000035182|UniProtKB=E1BIP8	SERPINB13	Uncharacterised protein;SERPINB13;ortholog	SERPIN B13 (PTHR11461:SF259)	serine protease inhibitor(PC00095)	Bos taurus
BOVIN|Ensembl=ENSBTAG00000011932|UniProtKB=F1MDS0	PRG4	Lipid phosphate phosphatase-related protein type 2;PRG4;ortholog	PROTEOGLYCAN 4 (PTHR22917:SF8)	growth factor(PC00207)	Bos taurus
BOVIN|Gene=CRABP2|UniProtKB=Q5PXY7	CRABP2	Cellular retinoic acid-binding protein 2;CRABP2;ortholog	CELLULAR RETINOIC ACID-BINDING PROTEIN 2 (PTHR11955:SF98)		Bos taurus
BOVIN|Gene=DSC3|UniProtKB=Q28060	DSC3	Desmocollin-3;DSC3;ortholog	DESMOCOLLIN-3 (PTHR24025:SF19)	cadherin(PC00069);cell junction protein(PC00057)	Bos taurus
BOVIN|Gene=C2|UniProtKB=Q3SYW2	C2	Complement C2;C2;ortholog	COMPLEMENT C2 (PTHR19325:SF439)		Bos taurus
BOVIN|Ensembl=ENSBTAG00000012164|UniProtKB=F1N076	CP	Uncharacterised protein;CP;ortholog	CERULOPLASMIN (PTHR10127:SF680)	apolipoprotein(PC00219);cell adhesion molecule(PC00052);enzyme modulator(PC00069);extracellular matrix protein(PC00095);membrane-bound signaling molecule(PC00102);metalloprotease(PC00207);oxidase(PC00152);serine protease(PC00121);transporter(PC00190)	Bos taurus
BOVIN|Ensembl=ENSBTAG00000000920|UniProtKB=E1BLB4	DNAH17	Uncharacterised protein (Fragment);DNAH17;ortholog	DYNEIN HEAVY CHAIN 17, AXONEMAL (PTHR10676:SF319)	hydrolase(PC00121);microtubule binding motor protein(PC00085)	Bos taurus
BOVIN|Ensembl=ENSBTAG00000033299|UniProtKB=F1MJZ4	IGFALS	Uncharacterised protein (Fragment);IGFALS;ortholog	INSULIN-LIKE GROWTH FACTOR-BINDING PROTEIN COMPLEX ACID LABILE SUBUNIT (PTHR24365:SF505)	extracellular matrix protein(PC00102);receptor(PC00197)	Bos taurus
BOVIN|Gene=PROC|UniProtKB=P00745	PROC	Vitamin K-dependent protein C (Fragment);PROC;ortholog	VITAMIN K-DEPENDENT PROTEIN C (PTHR24278:SF23)	annexin(PC00060);calmodulin(PC00050);defense/immunity protein(PC00131)	Bos taurus
BOVIN|Ensembl=ENSBTAG00000012808|UniProtKB=E1BJ49	MASP2	Uncharacterised protein (Fragment);MASP2;ortholog	MANNAN-BINDING LECTIN SERINE PROTEASE 2 (PTHR24255:SF21)	complement component(PC00090);serine protease(PC00078)	Bos taurus
BOVIN|Ensembl=ENSBTAG00000003920|UniProtKB=F1MBB7	TGM1	Uncharacterised protein;TGM1;ortholog	PROTEIN-GLUTAMINE GAMMA-GLUTAMYLTRANSFERASE K (PTHR11590:SF52)	acyltransferase(PC00220)	Bos taurus
BOVIN|Ensembl=ENSBTAG00000013907|UniProtKB=C4T8B4	CRP	C-reactive protein;CRP;ortholog	C-REACTIVE PROTEIN (PTHR19277:SF139)		Bos taurus
BOVIN|Ensembl=ENSBTAG00000047833|UniProtKB=G3MYZ3	AFM	Uncharacterised protein;AFM;ortholog	AFAMIN (PTHR11385:SF16)	transfer/carrier protein(PC00219)	Bos taurus
BOVIN|Ensembl=ENSBTAG00000024107|UniProtKB=E1BB73	INPP5B	Uncharacterised protein;INPP5B;ortholog	TYPE II INOSITOL 1,4,5-TRISPHOSPHATE 5-PHOSPHATASE (PTHR11200:SF227)	phosphatase(PC00121)	Bos taurus
BOVIN|Gene=AGT|UniProtKB=P01017	AGT	Angiotensinogen (Fragment);AGT;ortholog			Bos taurus
BOVIN|Ensembl=ENSBTAG00000009739|UniProtKB=F1MRN5	CSMD1	Uncharacterised protein (Fragment);CSMD1;ortholog	CUB AND SUSHI DOMAIN-CONTAINING PROTEIN 1 (PTHR19325:SF428)		Bos taurus
BOVIN|Gene=OMD|UniProtKB=O77742	OMD	Osteomodulin;OMD;ortholog	OSTEOMODULIN (PTHR24373:SF186)	extracellular matrix protein(PC00102);receptor(PC00197)	Bos taurus
BOVIN|Ensembl=ENSBTAG00000001790|UniProtKB=E1BDE7	SAFB2	Uncharacterised protein;SAFB2;ortholog	SCAFFOLD ATTACHMENT FACTOR B2 (PTHR15683:SF10)		Bos taurus
BOVIN|Ensembl=ENSBTAG00000001529|UniProtKB=E1BNH7	WHSC1L1	Histone-lysine N-methyltransferase;WHSC1L1;ortholog	HISTONE-LYSINE N-METHYLTRANSFERASE NSD3 (PTHR22884:SF390)	DNA binding protein(PC00171);methyltransferase(PC00009)	Bos taurus
BOVIN|Gene=KNG1|UniProtKB=P01044	KNG1	Kininogen-1;KNG1;ortholog	KININOGEN-1 (PTHR13814:SF18)		Bos taurus
BOVIN|Ensembl=ENSBTAG00000016104|UniProtKB=F1N507	BTAF1	Uncharacterised protein (Fragment);BTAF1;ortholog	PROTEIN BTAF1 (PTHR10799:SF820)	DNA helicase(PC00171)	Bos taurus
BOVIN|Ensembl=ENSBTAG00000002770|UniProtKB=Q9XSC9	TCN2	Transcobalamin-2;TCN2;ortholog	TRANSCOBALAMIN-2 (PTHR10559:SF22)	cation transporter(PC00227);transfer/carrier protein(PC00068)	Bos taurus
BOVIN|Ensembl=ENSBTAG00000001252|UniProtKB=F1MI25	HIVEP1	Uncharacterised protein (Fragment);HIVEP1;ortholog	ZINC FINGER PROTEIN 40 (PTHR23233:SF77)	nucleic acid binding(PC00171);zinc finger transcription factor(PC00218)	Bos taurus
BOVIN|Ensembl=ENSBTAG00000016006|UniProtKB=E1BAT5	ANKRD11	Uncharacterised protein;ANKRD11;ortholog	ANKYRIN REPEAT DOMAIN-CONTAINING PROTEIN 11 (PTHR24145:SF5)		Bos taurus
BOVIN|Ensembl=ENSBTAG00000000804|UniProtKB=Q29RK9	MOB3B	MOB kinase activator 3B;MOB3B;ortholog	MOB KINASE ACTIVATOR 3B (PTHR22599:SF38)	kinase activator(PC00095)	Bos taurus
BOVIN|Ensembl=ENSBTAG00000002455|UniProtKB=E1BPB7	KLHL8	Uncharacterised protein;KLHL8;ortholog	KELCH-LIKE PROTEIN 8 (PTHR24412:SF292)		Bos taurus
BOVIN|Ensembl=ENSBTAG00000004003|UniProtKB=P00741	F9	Coagulation factor IX;F9;ortholog	COAGULATION FACTOR IX (PTHR24256:SF397)	annexin(PC00060);calmodulin(PC00050);peptide hormone(PC00131);protease inhibitor(PC00061);receptor(PC00207);serine protease(PC00179)	Bos taurus
BOVIN|Ensembl=ENSBTAG00000017266|UniProtKB=E1BFQ6	ITGA6	Uncharacterised protein;ITGA6;ortholog	INTEGRIN ALPHA-6 (PTHR23220:SF112)		Bos taurus
BOVIN|Gene=CD14|UniProtKB=Q95122	CD14	Monocyte differentiation antigen CD14;CD14;ortholog	MONOCYTE DIFFERENTIATION ANTIGEN CD14 (PTHR10630:SF4)		Bos taurus
BOVIN|Ensembl=ENSBTAG00000016225|UniProtKB=Q17QH6	COLEC11	Collectin-11;COLEC11;ortholog	COLLECTIN-11 (PTHR24024:SF28)	defense/immunity protein(PC00090);surfactant(PC00212)	Bos taurus
BOVIN|Ensembl=ENSBTAG00000005127|UniProtKB=Q3ZBG0	PSMA7	Proteasome subunit alpha type-7;PSMA7;ortholog	PROTEASOME SUBUNIT ALPHA TYPE-7 (PTHR11599:SF91)		Bos taurus
BOVIN|Ensembl=ENSBTAG00000005261|UniProtKB=G3X6I0	FCGBP	Uncharacterised protein (Fragment);FCGBP;ortholog	IGGFC-BINDING PROTEIN (PTHR11339:SF330)	cell adhesion molecule(PC00069);extracellular matrix glycoprotein(PC00102)	Bos taurus
BOVIN|Ensembl=ENSBTAG00000013592|UniProtKB=F1MTF3	ZNF248	Uncharacterised protein;ZNF248;ortholog	ZINC FINGER PROTEIN 248 (PTHR24381:SF230)	KRAB box transcription factor(PC00218)	Bos taurus
BOVIN|Ensembl=ENSBTAG00000031846|UniProtKB=F1N0I9	SART3	Uncharacterised protein (Fragment);SART3;ortholog	SQUAMOUS CELL CARCINOMA ANTIGEN RECOGNIZED BY T-CELLS 3 (PTHR24012:SF627)		Bos taurus
BOVIN|Gene=APOE|UniProtKB=Q03247	APOE	Apolipoprotein E;APOE;ortholog	APOLIPOPROTEIN E (PTHR18976:SF23)		Bos taurus
BOVIN|Gene=DSC1|UniProtKB=Q01107	DSC1	Desmocollin-1;DSC1;ortholog	DESMOCOLLIN-1 (PTHR24025:SF18)	cadherin(PC00069);cell junction protein(PC00057)	Bos taurus
BOVIN|Ensembl=ENSBTAG00000012088|UniProtKB=F1MYN5	FBLN1	Fibulin-1;FBLN1;ortholog	FIBULIN-1 (PTHR24044:SF366)		Bos taurus
BOVIN|Ensembl=ENSBTAG00000005638|UniProtKB=Q32L61	CABYR	Calcium binding tyrosine-(Y)-phosphorylation regulated;CABYR;ortholog	CALCIUM-BINDING TYROSINE PHOSPHORYLATION-REGULATED PROTEIN (PTHR15494:SF1)		Bos taurus
BOVIN|Ensembl=ENSBTAG00000001564|UniProtKB=F1MQ84	PDE4DIP	Uncharacterised protein;PDE4DIP;ortholog	MYOMEGALIN (PTHR13140:SF634)	G-protein modulator(PC00095);actin binding motor protein(PC00022);cell junction protein(PC00085)	Bos taurus
BOVIN|Ensembl=ENSBTAG00000004383|UniProtKB=F1MSM9	FNBP1L	Uncharacterised protein (Fragment);FNBP1L;ortholog	FORMIN-BINDING PROTEIN 1-LIKE (PTHR10663:SF277)	cytoskeletal protein(PC00085);guanyl-nucleotide exchange factor(PC00095);signaling molecule(PC00022)	Bos taurus
BOVIN|Ensembl=ENSBTAG00000010184|UniProtKB=Q29RU6	G6PC	Glucose-6-phosphatase;G6PC;ortholog	GLUCOSE-6-PHOSPHATASE (PTHR12591:SF5)	carbohydrate phosphatase(PC00121)	Bos taurus
BOVIN|Ensembl=ENSBTAG00000004813|UniProtKB=F1MQ74	SUSD1	Uncharacterised protein (Fragment);SUSD1;ortholog	SUSHI DOMAIN-CONTAINING PROTEIN 1 (PTHR24051:SF9)		Bos taurus
BOVIN|Ensembl=ENSBTAG00000008605|UniProtKB=F1MK55	DNAH2	Uncharacterised protein;DNAH2;ortholog	DYNEIN HEAVY CHAIN 2, AXONEMAL (PTHR10676:SF335)	hydrolase(PC00121);microtubule binding motor protein(PC00085)	Bos taurus
BOVIN|Gene=PLA2G7|UniProtKB=Q28017	PLA2G7	Platelet-activating factor acetylhydrolase;PLA2G7;ortholog	PLATELET-ACTIVATING FACTOR ACETYLHYDROLASE (PTHR10272:SF17)	esterase(PC00121)	Bos taurus
BOVIN|Ensembl=ENSBTAG00000002019|UniProtKB=A4FV69	SERPINB5	SERPINB5 protein;SERPINB5;ortholog	SERPIN B5 (PTHR11461:SF205)	serine protease inhibitor(PC00095)	Bos taurus
BOVIN|Ensembl=ENSBTAG00000011922|UniProtKB=E1BF59	PLEC	Uncharacterised protein;PLEC;ortholog	PLECTIN (PTHR11915:SF417)	non-motor actin binding protein(PC00085)	Bos taurus
BOVIN|Gene=C5|UniProtKB=P12082	C5	Complement C5a anaphylatoxin;C5;ortholog			Bos taurus
BOVIN|Ensembl=ENSBTAG00000002458|UniProtKB=F1MNT1	NUP155	Uncharacterised protein;NUP155;ortholog	NUCLEAR PORE COMPLEX PROTEIN NUP155 (PTHR10350:SF7)		Bos taurus
BOVIN|Gene=ALB|UniProtKB=P02769	ALB	Serum albumin;ALB;ortholog	SERUM ALBUMIN (PTHR11385:SF18)	transfer/carrier protein(PC00219)	Bos taurus
BOVIN|Ensembl=ENSBTAG00000008721|UniProtKB=Q0VC64	MANSC1	MANSC domain containing 1;MANSC1;ortholog	MANSC DOMAIN-CONTAINING PROTEIN 1 (PTHR16021:SF15)		Bos taurus
BOVIN|Ensembl=ENSBTAG00000047632|UniProtKB=G3N342	IGHE	Uncharacterised protein (Fragment);IGHE;ortholog	IG EPSILON CHAIN C REGION (PTHR23266:SF174)		Bos taurus
BOVIN|Ensembl=ENSBTAG00000047468|UniProtKB=G3N3M0	FAM78B	Uncharacterised protein (Fragment);FAM78B;ortholog	PROTEIN FAM78B (PTHR31655:SF9)		Bos taurus
BOVIN|Ensembl=ENSBTAG00000000457|UniProtKB=Q29RS0	CCDC89	Coiled-coil domain-containing protein 89;CCDC89;ortholog	COILED-COIL DOMAIN-CONTAINING PROTEIN 89 (PTHR34768:SF2)		Bos taurus
BOVIN|Ensembl=ENSBTAG00000012280|UniProtKB=E1BH94	PGLYRP2	Uncharacterised protein (Fragment);PGLYRP2;ortholog	N-ACETYLMURAMOYL-L-ALANINE AMIDASE (PTHR11022:SF45)	defense/immunity protein(PC00090);signaling molecule(PC00207)	Bos taurus
BOVIN|Ensembl=ENSBTAG00000011756|UniProtKB=E1BIR8	FLG2	Uncharacterised protein;FLG2;ortholog	FILAGGRIN-2 (PTHR22571:SF37)		Bos taurus
BOVIN|Ensembl=ENSBTAG00000014731|UniProtKB=P10096	GAPDH	Glyceraldehyde-3-phosphate dehydrogenase;GAPDH;ortholog	SUBFAMILY NOT NAMED (PTHR10836:SF69)	dehydrogenase(PC00176)	Bos taurus
BOVIN|Ensembl=ENSBTAG00000010663|UniProtKB=E1BBU4	ADAM15	Uncharacterised protein;ADAM15;ortholog	DISINTEGRIN AND METALLOPROTEINASE DOMAIN-CONTAINING PROTEIN 15 (PTHR11905:SF207)		Bos taurus
BOVIN|Ensembl=ENSBTAG00000026986|UniProtKB=F1N757	TTN	Uncharacterised protein;TTN;ortholog	TITIN (PTHR13817:SF35)	cell adhesion molecule(PC00069);extracellular matrix protein(PC00102)	Bos taurus
BOVIN|Gene=PKP1|UniProtKB=Q28161	PKP1	Plakophilin-1;PKP1;ortholog	PLAKOPHILIN-1 (PTHR10372:SF36)	intermediate filament binding protein(PC00085)	Bos taurus
BOVIN|Ensembl=ENSBTAG00000032719|UniProtKB=E1BIG6	TFRC	Uncharacterised protein;TFRC;ortholog	TRANSFERRIN RECEPTOR PROTEIN 1 (PTHR10404:SF54)	receptor(PC00197)	Bos taurus
BOVIN|Ensembl=ENSBTAG00000014880|UniProtKB=E1BCU8	ICOSLG	Uncharacterised protein;ICOSLG;ortholog	ICOS LIGAND (PTHR24100:SF101)		Bos taurus
BOVIN|Ensembl=ENSBTAG00000001975|UniProtKB=E1BM64	DRP2	Uncharacterised protein;DRP2;ortholog			Bos taurus
BOVIN|Gene=LBP|UniProtKB=Q2TBI0	LBP	Lipopolysaccharide-binding protein;LBP;ortholog	LIPOPOLYSACCHARIDE-BINDING PROTEIN (PTHR10504:SF119)	antibacterial response protein(PC00090);transfer/carrier protein(PC00051)	Bos taurus
BOVIN|Ensembl=ENSBTAG00000015815|UniProtKB=Q17QC8	CFP	Complement factor properdin;CFP;ortholog	PROPERDIN (PTHR22906:SF15)		Bos taurus
BOVIN|Gene=GPLD1|UniProtKB=P80109	GPLD1	Phosphatidylinositol-glycan-specific phospholipase D;GPLD1;ortholog	PHOSPHATIDYLINOSITOL-GLYCAN-SPECIFIC PHOSPHOLIPASE D (PTHR23221:SF9)		Bos taurus
BOVIN|Ensembl=ENSBTAG00000047101|UniProtKB=G3MZ37	CCDC177	Uncharacterised protein;CCDC177;ortholog	COILED-COIL DOMAIN-CONTAINING PROTEIN 177 (PTHR33663:SF6)		Bos taurus
BOVIN|Ensembl=ENSBTAG00000017743|UniProtKB=E1BL04	XIRP2	Uncharacterised protein;XIRP2;ortholog	XIN ACTIN-BINDING REPEAT-CONTAINING PROTEIN 2 (PTHR22591:SF4)	actin family cytoskeletal protein(PC00085)	Bos taurus
BOVIN|Ensembl=ENSBTAG00000024180|UniProtKB=F2Z4G5	HIST1H2AD	Histone H2A;HIST1H2AD;ortholog	HISTONE H2A TYPE 1-D (PTHR23430:SF127)	histone(PC00171)	Bos taurus
BOVIN|Ensembl=ENSBTAG00000015654|UniProtKB=Q2KIW1	PON1	Paraoxonase 1;PON1;ortholog	SERUM PARAOXONASE/ARYLESTERASE 1 (PTHR11799:SF20)		Bos taurus
BOVIN|Ensembl=ENSBTAG00000018727|UniProtKB=E1BAB5	GOLIM4	Uncharacterised protein;GOLIM4;ortholog	GOLGI INTEGRAL MEMBRANE PROTEIN 4 (PTHR22909:SF24)		Bos taurus
BOVIN|Gene=PIGR|UniProtKB=P81265	PIGR	Polymeric immunoglobulin receptor;PIGR;ortholog	POLYMERIC IMMUNOGLOBULIN RECEPTOR (PTHR11860:SF66)	immunoglobulin receptor superfamily(PC00090)	Bos taurus
BOVIN|Ensembl=ENSBTAG00000002808|UniProtKB=Q58DU5	PSMA3	Proteasome subunit alpha type-3;PSMA3;ortholog	PROTEASOME SUBUNIT ALPHA TYPE-3 (PTHR11599:SF85)		Bos taurus
BOVIN|Ensembl=ENSBTAG00000010195|UniProtKB=E1B7J3	PKN3	Uncharacterised protein;PKN3;ortholog	SERINE/THREONINE-PROTEIN KINASE N3 (PTHR24356:SF292)	annexin(PC00060);calmodulin(PC00050);non-receptor serine/threonine protein kinase(PC00131);transfer/carrier protein(PC00061)	Bos taurus
BOVIN|Ensembl=ENSBTAG00000035171|UniProtKB=E1BDF5	SERPINB12	Uncharacterised protein;SERPINB12;ortholog	SERPIN B12 (PTHR11461:SF211)	serine protease inhibitor(PC00095)	Bos taurus
BOVIN|Ensembl=ENSBTAG00000018843|UniProtKB=P34955	SERPINA1	Alpha-1-antiproteinase;SERPINA1;ortholog	ALPHA-1-ANTITRYPSIN-RELATED (PTHR11461:SF202)	serine protease inhibitor(PC00095)	Bos taurus
BOVIN|Ensembl=ENSBTAG00000006156|UniProtKB=F1MLP3	BST1	Uncharacterised protein (Fragment);BST1;ortholog	ADP-RIBOSYL CYCLASE/CYCLIC ADP-RIBOSE HYDROLASE 2 (PTHR10912:SF11)	cyclase(PC00144);glycosidase(PC00079)	Bos taurus
BOVIN|Ensembl=ENSBTAG00000003275|UniProtKB=F1MY81	ANK1	Uncharacterised protein (Fragment);ANK1;ortholog	ANKYRIN-1 (PTHR24123:SF30)	cytoskeletal protein(PC00085)	Bos taurus
BOVIN|Gene=APOA4|UniProtKB=Q32PJ2	APOA4	Apolipoprotein A-IV;APOA4;ortholog	APOLIPOPROTEIN A-IV (PTHR18976:SF22)		Bos taurus
BOVIN|Ensembl=ENSBTAG00000017574|UniProtKB=F1MYG5	LMNA	Uncharacterised protein;LMNA;ortholog	PRELAMIN-A/C (PTHR23239:SF227)	intermediate filament(PC00085);structural protein(PC00129)	Bos taurus
BOVIN|Gene=VNN1|UniProtKB=Q58CQ9	VNN1	Pantetheinase;VNN1;ortholog	PANTETHEINASE (PTHR10609:SF23)	hydrolase(PC00121)	Bos taurus
BOVIN|Ensembl=ENSBTAG00000007595|UniProtKB=F1MU85	BROX	Uncharacterised protein;BROX;ortholog	BRO1 DOMAIN-CONTAINING PROTEIN BROX (PTHR23032:SF6)		Bos taurus
BOVIN|Ensembl=ENSBTAG00000010701|UniProtKB=Q5E9A1	NACA	Nascent polypeptide-associated complex subunit alpha;NACA;ortholog	NASCENT POLYPEPTIDE-ASSOCIATED COMPLEX SUBUNIT ALPHA, MUSCLE-SPECIFIC FORM-RELATED (PTHR21713:SF10)	basic helix-loop-helix transcription factor(PC00218)	Bos taurus
BOVIN|Ensembl=ENSBTAG00000008833|UniProtKB=F1MYX2	APOM	Uncharacterised protein;APOM;ortholog	APOLIPOPROTEIN M (PTHR32028:SF2)		Bos taurus
BOVIN|Ensembl=ENSBTAG00000009894|UniProtKB=A5PJ69	SERPINA10	SERPINA10 protein;SERPINA10;ortholog	PROTEIN Z-DEPENDENT PROTEASE INHIBITOR (PTHR11461:SF243)	serine protease inhibitor(PC00095)	Bos taurus
BOVIN|Ensembl=ENSBTAG00000005231|UniProtKB=E1BMY4	KIAA1751	Uncharacterised protein;KIAA1751;ortholog	CILIA- AND FLAGELLA-ASSOCIATED PROTEIN 74 (PTHR22538:SF3)		Bos taurus
BOVIN|Ensembl=ENSBTAG00000014405|UniProtKB=F1N4V9	OSBPL6	Oxysterol-binding protein;OSBPL6;ortholog	OXYSTEROL-BINDING PROTEIN-RELATED PROTEIN 6 (PTHR10972:SF115)		Bos taurus
BOVIN|Gene=GRK7|UniProtKB=Q8WMV0	GRK7	G protein-coupled receptor kinase 7;GRK7;ortholog	G PROTEIN-COUPLED RECEPTOR KINASE 7 (PTHR24355:SF37)	non-receptor serine/threonine protein kinase(PC00220)	Bos taurus
BOVIN|Ensembl=ENSBTAG00000017666|UniProtKB=F1MZD4	ABCC5	Uncharacterised protein;ABCC5;ortholog	MULTIDRUG RESISTANCE-ASSOCIATED PROTEIN 5 (PTHR24223:SF292)	ATP-binding cassette (ABC) transporter(PC00227)	Bos taurus
BOVIN|Ensembl=ENSBTAG00000004226|UniProtKB=A5PKC2	SHBG	SHBG protein;SHBG;ortholog	SEX HORMONE-BINDING GLOBULIN (PTHR24040:SF7)		Bos taurus
BOVIN|Gene=CD44|UniProtKB=Q29423	CD44	CD44 antigen;CD44;ortholog	CD44 ANTIGEN (PTHR10225:SF8)		Bos taurus
BOVIN|Ensembl=ENSBTAG00000039731|UniProtKB=A5PKJ7	RND3	RND3 protein;RND3;ortholog	RHO-RELATED GTP-BINDING PROTEIN RHOE (PTHR24072:SF190)	small GTPase(PC00095)	Bos taurus
BOVIN|Ensembl=ENSBTAG00000009212|UniProtKB=P81644	APOA2	Apolipoprotein A-II;APOA2;ortholog	APOLIPOPROTEIN A-II (PTHR11027:SF1)	apolipoprotein(PC00219);transporter(PC00052)	Bos taurus
BOVIN|Ensembl=ENSBTAG00000009876|UniProtKB=Q28065	C4BPA	C4b-binding protein alpha chain;C4BPA;ortholog	C4B-BINDING PROTEIN ALPHA CHAIN (PTHR19325:SF437)		Bos taurus

## Sheet: Input_of_379_Ovine_Mascot_IDs
UniProtKB Entry	Gene names
W5QAA1	SFN
W5QG16	CAP1
A0A0M4KDI9	ADIPOQ
W5P7S6	ORM1
I1WXR3	SERPINA1
W5QH56	AHSG
W5PS45	MAN2B1
W5P1J8	LOC101113086
W5NYJ9	AGT
A2SW69	ANXA2 ANX2
W5PTR4	SERPINC1
W5P1Q0	AP1B1
W5PI61	APOE
W5PWY0	ARG1
W5NUG0	GOT2
Q1KYZ7	HBBA
W5PTU7	CA2
W5PAM4	CTSA
W5PA54	CENPC
W5P4S0	CP
W5QCP0	PRKG2
W5NTD9	CHI3L1
W5PZI1	LOC101113728
W5PLL0	F9
W5PWU1	NCAPH
I0CF13	CGN1
D4P8S5	CDSN
W5PZF0	PF4
D6PX64	Crisp3 CRISP3
W5NZB4	DPEP2
W5Q828	POLA1
D6PZY4	fH
W5Q5H8	FGA
W5QDP8	FBLN1
W5PFR8	FBP1
F2YQ13	GSN
W5PDJ6	GPX3
W5PDG3	GAPDH
A0MPT5	GHR
A8DR93	HSPCA HSP90AA1
W5PHK5	HIST1H2AD
W5QAH2	LOC101122637
W5QFL0	LOC101118484
W5PHH3	LOC105603795
W5PGW2	KPNA5
B3GS77	IGFBP5
Q29400	IGFBP2
U3N1L1	Lats1
W5QGD1	LDHB
A0A0P0QND2	DRB1
Q06AV9	CD14
B3SV56	NR1D1
W5Q9H4	LOC101116970
W5Q7C0	OSBPL6
W5PD71	CRP
K4P1S5	PPIA
W5QGW8	PDE3A
W5P3R3	PLG
W5PDT4	GALNT13
W5NS93	PSMA4
W5PC09	PSMA6
W5P9U4	PSMA1
W5QD30	PSMA5
W5QIY3	PSMA3
W5QE19	PSMB2
W5P987	GRK7
W5Q2D7	PTPRC
C8BKD1	F2
P14639	ALB
W5NQP5	SOD3
W5NRR7	SERPINA7
W5P7X3	TALDO1
P12303	TTR
C5ISA2	TUBA4A
W5PPT6	TUBB
W5QFE4	LRRK2
W5NX51	APOA1
W5QFP0	THBS1
W5PJ97	APOA2
W5NWM2	APOA4
W5NPN4	HSPA8
W5PDC8	LCP1
W5QBW5	LBP
W5PF65	TF
W5QDH9	IFT172
W5PXC8	SERPINF2
W5QGG0	TFRC
W5QGP4	APOD
W5PQL6	ALMS1
W5Q4Q3	SERPIND1
W5PYG2	VNN1
W5PGT9	IGHE
W5P812	AMBP
W5Q4W5	BTAF1
W5NTL7	WHSC1L1
W5PWW5	ANKRD11
W5PV54	CPN1
W5PDS4	C1QA
W5Q2U7	PLEC
W5Q754	TTN
W5PX97	MYO1B
W5PW21	ITIH2
W5P6U4	RYR1
W5QAB1	HPX
W5P5I0	CFI
W5PAB5	GPLD1
W5PBY0	C4BPA
W5NSH2	ITIH3
W5P880	PRG4
W5Q4P0	DNAH2
W5Q3K6	PROC
W5PZY7	RPS27A
W5PXU6	SERPINF1
W5PKV4	CCHCR1
W5QC26	OTOF
W5P2U2	XIRP2
W5NVN1	TTC28
W5QH54	FETUB
W5NS65	HIST1H1D
W5P691	CNTRL
W5Q749	PROS1
W5QAX3	ACTG1
W5P9B0	DSG1
W5Q268	APOH
W5Q2E1	LUM
W5PXI0	SHANK1
W5NSA6	A2M
W5PDE5	LOC101120001
W5P9V7	DSC1
W5NRI1	LOC101113831
W5PID9	C9
W5PDR5	C8A
W5P8R7	FCGBP
W5PXI3	AFM
W5P0Q4	LOC101102413
W5Q5C2	FSIP2
W5PH81	C7
W5P4C6	F12
W5PGS0	KIF27
W5QJ00	LRRC9
W5P336	C1R
W5NRG7	ITIH4
W5PIK2	PKN3
W5QCP9	COL6A3
W5QAA3	LOC101114226
W5P101	A1BG
W5P6F4	C5
W5PPN5	TICRR
W5PEI4	KLKB1
W5NY95	C2
W5QFK2	MACF1
W5P229	MASP2
W5Q9D5	VTN
W5QHH3	ABCC5
W5PGT6	C6
W5PG63	VWF
W5PPQ8	JCHAIN
W5PKA9	F5
W5PVG5	UHRF1BP1L
W5QAR2	F13A1
W5Q224	ABCA13
W5P3J3	C1S
W5PJZ1	SERPING1
W5PVL4	MBL2
W5PXX3	F13B
W5Q0R1	SHBG
W5NXW9	IGHM
W5QH21	MASP1
W5NY46	PON1
W5QJ69	CCDC177
W5PD12	SNX25
W5NYG1	PLEKHG1
W5QI29	ECM1
W5P3H8	IGF2R
W5QH45	KNG1
W5P7L5	CSMD1
W5Q0L2	SERPINA5
W5PFJ0	VCL
W5PTG9	GC
W5Q038	AHNAK
W5QH06	PDE4DIP
W5PIJ5	CDH13
W5Q5A6	FGG
W5PVX0	MYO7A
W5NVC1	ERCC6
W5P0B2	LRP2
W5PT48	TRPM4
W5NX89	ALKBH1
W5P041	ADAM15
W5PD15	LOC101120236
W5PYQ3	MGAM
W5NY68	KCTD19
W5PW62	VDAC1
W5Q1W4	TBC1D5
W5NUL7	AFG3L2
W5PEL1	NACA
W5P1Y8	LOC101122819
W5QA54	LOC101119629
W5PG04	IQSEC2
W5PMY0	PLA2G7
W5Q9B7	TBC1D23
W5PSM6	HABP2
W5NYF4	PGLYRP2
W5P895	CRABP2
W5PG55	SEPP1
W5P3A7	EME1
W5QCH5	WDR47
W5NXR3	EXOC3L1
W5Q2R6	IFT140
W5PDQ3	SAFB2
W5P3G6	KLHL8
W5PTL2	CFP
W5QDW7	ZMYM4
W5PJE4	OSMR
W5P9W4	INTS4
W5PAE2	LOC101113607
W5Q910	PHKA1
W5QBN7	LARP6
W5QF95	INPP5B
W5QBT8	C11orf63
W5PZ27	MOB3B
W5NRV1	HCFC1R1
W5P0P1	TXNL4B
W5NV45	HEPHL1
W5Q950	FBXO3
W5PG50	SRSF7
W5NVT0	LRRC15
W5PN97	CLEC3B
W5P988	DSG4
W5QFP2	LOC101109397
W5PB04	TGM3
W5P640	LMNA
W5PKN2	NUP155
W5PLJ9	PLEKHM1
W5PD62	CPB2
W5PDQ6	MBIP
W5PDY2	LOC101113531
W5PEJ5	OMD
W5NZQ2	LAP3
W5QG19	XPO1
W5PXN1	ASB2
W5PQM7	APC2
W5PJP9	SYNGAP1
W5PQ53	ICOSLG
W5PYL5	VPS9D1
W5QIW7	FLG2
W5Q8Y3	DHX37
W5PWT9	DOPEY2
W5PDN1	C1orf204
W5P808	LOC101103195
W5QIK8	SELENBP1
W5NX74	EPG5
W5Q9L9	SART3
W5PH55	OAS2
W5Q5F0	ZNF804A
W5NSI7	GOLIM4
W5PJ85	SMCHD1
W5PD75	TRMT11
W5P8Y7	SERPINB12
W5P143	DYM
W5NT24	TNXB
W5NTQ9	DRP2
W5PL69	BLMH
W5QET9	PLA1A
W5Q370	TAF2
W5Q9P0	CTNNBL1
W5PA78	AVL9
W5P092	AASDH
W5PHI3	RND3
W5Q620	CWC22
W5PPJ4	BRIX1
W5PVG2	LOC101116409
W5PZH5	SERPINA10
W5P9V5	PIGR
W5PZK2	RASGRF1
W5PG36	VDAC2
W5QC28	LRRC17
W5P2V3	PEPD
W5PP29	ZNF638
W5NUU7	CDH5
W5PIG7	ENO1
W5P9A6	LOC105615728
W5QBV7	CD44
W5PKK4	CCAR2
W5P1D3	CDK5R1
W5PAJ9	APOM
W5Q564	FZD6
W5PZJ0	CHMP4C
W5P1N7	G6PC
W5PTE9	COL6A1
W5QE21	ASPRV1
W5QIM3	POGZ
W5PEY4	TCN2
W5P985	ABHD14B
W5QD80	SAMM50
W5PX18	BROX
W5P4X7	FAM72A
W5PK74	LOC101122578
W5Q0N1	BTBD9
W5PLC4	LOC101106086
W5PQ63	ADGRF2
W5PKW9	NSL1
W5P9C3	SUSD1
W5QI75	MANSC1
W5PV57	C2CD2L
W5NW67	SETBP1
W5PQH3	NTN4
W5Q5W3	FNBP1L
W5Q5R2	NCAM1
W5NSZ2	LOC105605931
W5Q517	PCOLCE
W5PJ66	CFD
W5PZW5	CEP104
W5QH43	LOC100037661
W5Q6L3	LOC101110277
W5QHC2	TMEM62
W5Q5P5	GGH
W5P4R6	CDH19
W5PQH2	ANPEP
W5NT03	KIAA1751
W5PC99	CABYR
W5Q7J0	APOB
W5Q7R8	JUP
W5QH50	HRG
W5P5T4
W5Q7T8	THBS4
W5PE53	C8B
W5PIC9	BST1
W5Q7Z7	DSP
W5PHP8	LRG1
W5Q4B1	MYCBP2
W5PDQ9	C1QC
W5PVH9	HGFAC
W5Q961	LOC101107947
W5PES2	TBC1D32
W5Q4Z3	IGFALS
W5PDP6	C1QB
W5NX96	ATRN
W5Q9A2	AZGP1
W5NQJ8	MROH6
W5P248	DNAH17
W5P2I4	PLXNA3
W5PD84	F10
W5NSV3	ITGA6
W5NWX6	APOC3
W5NPK4	SMURF1
W5NQ85	IDE
W5PME8	DNM1
W5P2L1	SKA1
W5NXV2	ALOX5
W5PGS4	FABP5
W5QHD7	LRR1
W5P964	SERPINB13
W5PUG1	MST1
W5P149	ZNF248
W5PZ65	PSMA7
W5PHA9	NEK5
W5P2Y4	CASP14
W5NZ47	RBP4
W5QCX2	TGM1
W5P8T8	SERPINB5
W5PY75	HIVEP1
W5PB46	PLTP
W5PUJ4	SYNCRIP
W5Q0V2	BTD
W5Q9K6	PKP1
W5PNU9	RRP1B
W5NXI6	ANK1
W5PA64	DSC3
W5NQM5	CTTN
W5NSH6	NOX1
W5PXV7	NFATC2
W5PPT3	FAM78B
W5P1X7	PHYHIPL
W5Q0U9	CCDC89
W5PGZ8	APOF
W5P5V0	COLEC11
W5PWL1	LOC101109838
A2P2H1	VH
